# Supplementary material for: N-(2-Chloro-2,2-difluoro­acet­yl)-N′,N′′-diisopropyl­phospho­ric triamide
Source: Acta Crystallogr Sect E Struct Rep Online. 2011 Feb 19;67(Pt 3):o665. doi: 10.1107/S1600536811005435 (PMC3052045; doi:10.1107/S1600536811005435)
Supplement: Supplementary file 1 [file e-67-0o665-sup1.cif]

##############################################################################
###                                                                        ###
###        Electronic paper (Acta Crystallographica Section E)             ###
###                                                                        ###
##############################################################################
#                                                                            #
# This CIF contains the data in a paper accepted for publication in Acta     #
# Crystallographica Section E. It conforms to the requirements of Notes      #
# for Authors for Section E, and has been peer reviewed under the auspices   #
# of the IUCr Commission on Journals.                                        #
#                                                                            #
# Full details of the Crystallographic Information File format               #
# are given in the paper "The Crystallographic Information File (CIF):       #
# a New Standard Archive File for Crystallography" by S. R. Hall, F. H.      #
# Allen and I. D. Brown [Acta Cryst. (1991), A47, 655-685].                  #
#                                                                            #
# The current version of the core CIF dictionary is obtainable from          #
# ftp://ftp.iucr.org/pub/cif_core.dic. The current version number is 2.4.    #
#                                                                            #
# Software is freely available for graphical display of the structure(s) in  #
# this CIF.  For information consult the CIF home page http://www.iucr.org/  #
# cif/home.html                                                              #
#                                                                            #
# This file may be used for bona fide research purposes within the           #
# scientific community so long as proper attribution is given to the journal # 
# article from which it was obtained.                                        #
#                                                                            #
##############################################################################
                                             
data_global
_journal_date_recd_electronic     2011-02-06
_journal_date_accepted     2011-02-14
_journal_name_full     'Acta Crystallographica, Section E'
_journal_year     2011
_journal_volume     67
_journal_issue      3
_journal_page_first     o665
_journal_page_last     o665
_journal_paper_category     QO
_journal_coeditor_code     DN2655
_publ_contact_author_name     'Mehrdad Pourayoubi'
_publ_contact_author_address
;
Department of Chemistry, Ferdowsi University of Mashhad, Mashhad 91779, Iran
;
_publ_contact_author_email     mehrdad_pourayoubi@yahoo.com
_publ_contact_author_fax     '(+98)-511-8796416'
_publ_contact_author_phone     '(+98)-511-8795457'
_publ_section_title
;\
<i>N</i>-(2-Chloro-2,2-difluoroacetyl)-<i>N</i>',<i>N</i>''-\
diisopropylphosphoric triamide
;
loop_
    _publ_author_name
    _publ_author_address
    'Pourayoubi, Mehrdad'
;
Department of Chemistry, Ferdowsi University of Mashhad, Mashhad 91779, Iran
;
    'Saneei, Anahid'
;
Department of Chemistry, Ferdowsi University of Mashhad, Mashhad 91779, Iran
;
data_I
_chemical_name_systematic
;
<i>N</i>-(2-Chloro-2,2-difluoroacetyl)-<i>N</i>',<i>N</i>''-
diisopropylphosphoric triamide
;
_chemical_name_common     ?
_chemical_formula_moiety     'C8 H17 Cl F2 N3 O2 P'
_chemical_formula_sum     'C8 H17 Cl F2 N3 O2 P'
_chemical_formula_iupac     'C8 H17 Cl F2 N3 O2 P'
_chemical_formula_weight     291.67
_chemical_melting_point     ?
_symmetry_cell_setting     triclinic
_symmetry_space_group_name_H-M     'P -1'
_symmetry_space_group_name_Hall     '-P 1'
loop_
    _symmetry_equiv_pos_as_xyz
    'x, y, z'
    '-x, -y, -z'
_cell_length_a     8.1993(7)
_cell_length_b     9.6735(9)
_cell_length_c     9.8331(9)
_cell_angle_alpha     99.784(2)
_cell_angle_beta     105.999(2)
_cell_angle_gamma     110.770(2)
_cell_volume     669.18(10)
_cell_formula_units_Z     2
_cell_measurement_reflns_used     2867
_cell_measurement_theta_min     2.26
_cell_measurement_theta_max     30.93
_cell_measurement_temperature     100(2)
_exptl_crystal_description     'prizm'
_exptl_crystal_colour     'colorless'
_exptl_crystal_size_max     0.26
_exptl_crystal_size_mid     0.19
_exptl_crystal_size_min     0.16
_exptl_crystal_density_diffrn     1.448
_exptl_crystal_density_meas     ?
_exptl_crystal_density_method     'not measured'
_exptl_crystal_F_000     304
_exptl_absorpt_coefficient_mu     0.424
_exptl_absorpt_correction_type     multi-scan
_exptl_absorpt_process_details     '(SADABS; Bruker, 2005)'
_exptl_absorpt_correction_T_min     0.602
_exptl_absorpt_correction_T_max     0.750
_exptl_special_details
;
;
_diffrn_ambient_temperature     100(2)
_diffrn_radiation_type     MoK\a
_diffrn_radiation_wavelength     0.71073
_diffrn_radiation_source     'fine-focus sealed tube'
_diffrn_radiation_monochromator     graphite
_diffrn_measurement_device_type     'Bruker SMART APEXII CCD area-detector'
_diffrn_measurement_method     '\f and \w'
_diffrn_detector_area_resol_mean     ?
_diffrn_reflns_number     9089
_diffrn_reflns_av_R_equivalents     0.0243
_diffrn_reflns_av_sigmaI/netI     0.0373
_diffrn_reflns_theta_min     2.26
_diffrn_reflns_theta_max     31.03
_diffrn_reflns_theta_full     31.03
_diffrn_measured_fraction_theta_max     0.988
_diffrn_measured_fraction_theta_full     0.988
_diffrn_reflns_limit_h_min     -11
_diffrn_reflns_limit_h_max     11
_diffrn_reflns_limit_k_min     -14
_diffrn_reflns_limit_k_max     14
_diffrn_reflns_limit_l_min     -14
_diffrn_reflns_limit_l_max     14
_diffrn_standards_number     ?
_diffrn_standards_interval_count     ?
_diffrn_standards_interval_time     ?
_diffrn_standards_decay_%     ?
_refine_special_details
;
Refinement of <i>F</i>^2^ against ALL reflections. The weighted <i>R</i>-factor
<i>wR</i> and goodness of fit <i>S</i> are based on <i>F</i>^2^, conventional
<i>R</i>-factors <i>R</i> are based on <i>F</i>, with <i>F</i> set to zero for
negative <i>F</i>^2^. The threshold expression of <i>F</i>^2^ >
\s(<i>F</i>^2^) is used only for calculating <i>R</i>-factors(gt) <i>etc</i>.
and is not relevant to the choice of reflections for refinement.
<i>R</i>-factors based on <i>F</i>^2^ are statistically about twice as large
as those based on <i>F</i>, and <i>R</i>- factors based on ALL data will be
even larger.
;
_reflns_number_total     4218
_reflns_number_gt     3337
_reflns_threshold_expression     I>2\s(I)
_refine_ls_structure_factor_coef     Fsqd
_refine_ls_matrix_type     full
_refine_ls_R_factor_all     0.0510
_refine_ls_R_factor_gt     0.0362
_refine_ls_wR_factor_gt     0.0882
_refine_ls_wR_factor_ref     0.0945
_refine_ls_goodness_of_fit_ref     1.036
_refine_ls_restrained_S_all     1.036
_refine_ls_number_reflns     4218
_refine_ls_number_parameters     158
_refine_ls_number_restraints     0
_refine_ls_hydrogen_treatment     constr
_refine_ls_weighting_scheme     calc
_refine_ls_weighting_details
         'calc w=1/[\s^2^(Fo^2^)+(0.0527P)^2^+0.0127P] where P=(Fo^2^+2Fc^2^)/3'
_atom_sites_solution_hydrogens     geom
_atom_sites_solution_primary     direct
_atom_sites_solution_secondary     difmap
_refine_ls_shift/su_max     0.000
_refine_ls_shift/su_mean     0.000
_refine_diff_density_max     0.558
_refine_diff_density_min     -0.298
_refine_ls_extinction_method     none
_refine_ls_extinction_coef     ?
loop_
    _atom_type_symbol
    _atom_type_description
    _atom_type_scat_dispersion_real
    _atom_type_scat_dispersion_imag
    _atom_type_scat_source
    'C' 'C' 0.0033 0.0016
                         'International Tables Vol C Tables 4.2.6.8 and 6.1.1.4'
    'H' 'H' 0.0000 0.0000
                         'International Tables Vol C Tables 4.2.6.8 and 6.1.1.4'
    'N' 'N' 0.0061 0.0033
                         'International Tables Vol C Tables 4.2.6.8 and 6.1.1.4'
    'O' 'O' 0.0106 0.0060
                         'International Tables Vol C Tables 4.2.6.8 and 6.1.1.4'
    'P' 'P' 0.1023 0.0942
                         'International Tables Vol C Tables 4.2.6.8 and 6.1.1.4'
    'Cl' 'Cl' 0.1484 0.1585
                         'International Tables Vol C Tables 4.2.6.8 and 6.1.1.4'
    'F' 'F' 0.0171 0.0103
                         'International Tables Vol C Tables 4.2.6.8 and 6.1.1.4'
_computing_data_collection     'APEX2 (Bruker, 2005)'
_computing_cell_refinement     'SAINT (Bruker, 2005)'
_computing_data_reduction     'SAINT (Bruker, 2005)'
_computing_structure_solution     'SHELXL97 (Sheldrick, 2008)'
_computing_structure_refinement     'SHELXTL (Sheldrick, 2008)'
_computing_molecular_graphics
                       'XP in SHELXTL (Sheldrick, 2008) and PLATON (Spek, 2009)'
_computing_publication_material     'SHELXL97 (Sheldrick, 2008)'
loop_
    _atom_site_type_symbol
    _atom_site_label
    _atom_site_fract_x
    _atom_site_fract_y
    _atom_site_fract_z
    _atom_site_U_iso_or_equiv
    _atom_site_adp_type
    _atom_site_calc_flag
    _atom_site_refinement_flags
    _atom_site_occupancy
    _atom_site_disorder_assembly
    _atom_site_disorder_group
    P P1 0.23257(4) 0.86972(4) 0.03714(4) 0.01390(8) Uani d . 1 . .
    Cl Cl1 0.30477(6) 0.56630(4) -0.36890(4) 0.03081(10) Uani d . 1 . .
    F F1 0.54717(11) 0.63181(10) -0.11562(10) 0.0284(2) Uani d . 1 . .
    F F2 0.31465(14) 0.40675(9) -0.19141(11) 0.0322(2) Uani d . 1 . .
    O O1 0.10801(14) 0.52987(10) -0.10574(11) 0.0238(2) Uani d . 1 . .
    O O2 0.37834(13) 1.03015(10) 0.10823(10) 0.0196(2) Uani d . 1 . .
    N N1 0.33089(14) 0.77459(12) -0.05183(12) 0.0146(2) Uani d . 1 . .
    H H1 0.4368 0.8292 -0.0609 0.018 Uiso calc R 1 . .
    N N2 0.03816(15) 0.83557(13) -0.09290(12) 0.0182(2) Uani d . 1 . .
    H H2 -0.0483 0.8420 -0.0661 0.022 Uiso d R 1 . .
    N N3 0.16459(15) 0.79008(12) 0.15566(12) 0.0155(2) Uani d . 1 . .
    H H3 0.0753 0.6993 0.1225 0.019 Uiso d R 1 . .
    C C1 0.25344(17) 0.61960(14) -0.10878(14) 0.0153(2) Uani d . 1 . .
    C C2 0.36184(19) 0.55503(15) -0.18656(15) 0.0192(3) Uani d . 1 . .
    C C3 0.02381(19) 0.84469(16) -0.24394(15) 0.0201(3) Uani d . 1 . .
    H H3A 0.0704 0.7721 -0.2874 0.024 Uiso calc R 1 . .
    C C4 -0.1816(2) 0.78961(18) -0.33779(16) 0.0259(3) Uani d . 1 . .
    H H4A -0.2525 0.6837 -0.3386 0.039 Uiso calc R 1 . .
    H H4B -0.1939 0.7916 -0.4394 0.039 Uiso calc R 1 . .
    H H4C -0.2309 0.8581 -0.2959 0.039 Uiso calc R 1 . .
    C C5 0.1427(2) 1.00657(18) -0.24315(16) 0.0262(3) Uani d . 1 . .
    H H5A 0.2750 1.0341 -0.1889 0.039 Uiso calc R 1 . .
    H H5B 0.1051 1.0809 -0.1947 0.039 Uiso calc R 1 . .
    H H5C 0.1246 1.0090 -0.3453 0.039 Uiso calc R 1 . .
    C C6 0.29579(18) 0.82087(16) 0.30596(15) 0.0208(3) Uani d . 1 . .
    H H6A 0.3976 0.9277 0.3361 0.025 Uiso calc R 1 . .
    C C7 0.1941(2) 0.81568(18) 0.41385(16) 0.0268(3) Uani d . 1 . .
    H H7A 0.1366 0.8888 0.4081 0.040 Uiso calc R 1 . .
    H H7B 0.2834 0.8442 0.5148 0.040 Uiso calc R 1 . .
    H H7C 0.0965 0.7108 0.3884 0.040 Uiso calc R 1 . .
    C C8 0.3848(3) 0.7080(2) 0.3090(2) 0.0390(4) Uani d . 1 . .
    H H8A 0.4568 0.7195 0.2437 0.058 Uiso calc R 1 . .
    H H8B 0.2867 0.6020 0.2749 0.058 Uiso calc R 1 . .
    H H8C 0.4685 0.7294 0.4105 0.058 Uiso calc R 1 . .
loop_
    _atom_site_aniso_label
    _atom_site_aniso_U_11
    _atom_site_aniso_U_22
    _atom_site_aniso_U_33
    _atom_site_aniso_U_12
    _atom_site_aniso_U_13
    _atom_site_aniso_U_23
    P1 0.01625(15) 0.00992(14) 0.01683(16) 0.00349(11) 0.01039(12) 0.00433(11)
    Cl1 0.0425(2) 0.0345(2) 0.02119(18) 0.01780(18) 0.01803(16) 0.00824(15)
    F1 0.0208(4) 0.0305(5) 0.0358(5) 0.0133(4) 0.0117(4) 0.0065(4)
    F2 0.0469(6) 0.0162(4) 0.0489(6) 0.0186(4) 0.0300(5) 0.0147(4)
    O1 0.0247(5) 0.0128(4) 0.0318(5) 0.0005(4) 0.0187(4) 0.0040(4)
    O2 0.0237(5) 0.0115(4) 0.0233(5) 0.0026(4) 0.0158(4) 0.0030(4)
    N1 0.0148(5) 0.0108(5) 0.0195(5) 0.0034(4) 0.0109(4) 0.0043(4)
    N2 0.0203(5) 0.0223(5) 0.0191(5) 0.0112(5) 0.0126(4) 0.0091(4)
    N3 0.0153(5) 0.0125(5) 0.0161(5) 0.0012(4) 0.0081(4) 0.0042(4)
    C1 0.0178(6) 0.0119(5) 0.0171(6) 0.0054(5) 0.0089(5) 0.0047(4)
    C2 0.0243(7) 0.0134(6) 0.0246(7) 0.0089(5) 0.0131(5) 0.0076(5)
    C3 0.0255(7) 0.0244(7) 0.0177(6) 0.0151(6) 0.0118(5) 0.0076(5)
    C4 0.0262(7) 0.0281(7) 0.0222(7) 0.0131(6) 0.0066(6) 0.0045(6)
    C5 0.0276(7) 0.0329(8) 0.0226(7) 0.0121(6) 0.0129(6) 0.0148(6)
    C6 0.0176(6) 0.0220(6) 0.0180(6) 0.0032(5) 0.0057(5) 0.0069(5)
    C7 0.0352(8) 0.0334(8) 0.0180(6) 0.0181(7) 0.0124(6) 0.0099(6)
    C8 0.0395(9) 0.0669(12) 0.0355(9) 0.0384(9) 0.0212(8) 0.0278(9)
_geom_special_details
;
 All esds (except the esd in the dihedral angle between two l.s. planes)
 are estimated using the full covariance matrix.  The cell esds are taken
 into account individually in the estimation of esds in distances, angles
 and torsion angles; correlations between esds in cell parameters are only
 used when they are defined by crystal symmetry.  An approximate (isotropic)
 treatment of cell esds is used for estimating esds involving l.s. planes.
;
loop_
    _geom_bond_atom_site_label_1
    _geom_bond_atom_site_label_2
    _geom_bond_site_symmetry_2
    _geom_bond_distance
    _geom_bond_publ_flag
    P1 O2 . 1.4768(9) ?
    P1 N3 . 1.6190(11) ?
    P1 N2 . 1.6262(12) ?
    P1 N1 . 1.7039(11) ?
    Cl1 C2 . 1.7566(14) ?
    F1 C2 . 1.3366(16) ?
    F2 C2 . 1.3351(15) ?
    O1 C1 . 1.2127(15) ?
    N1 C1 . 1.3447(15) ?
    N1 H1 . 0.8800 ?
    N2 C3 . 1.4775(17) ?
    N2 H2 . 0.8390 ?
    N3 C6 . 1.4754(17) ?
    N3 H3 . 0.8536 ?
    C1 C2 . 1.5399(17) ?
    C3 C5 . 1.520(2) ?
    C3 C4 . 1.5207(19) ?
    C3 H3A . 1.0000 ?
    C4 H4A . 0.9800 ?
    C4 H4B . 0.9800 ?
    C4 H4C . 0.9800 ?
    C5 H5A . 0.9800 ?
    C5 H5B . 0.9800 ?
    C5 H5C . 0.9800 ?
    C6 C8 . 1.513(2) ?
    C6 C7 . 1.5164(19) ?
    C6 H6A . 1.0000 ?
    C7 H7A . 0.9800 ?
    C7 H7B . 0.9800 ?
    C7 H7C . 0.9800 ?
    C8 H8A . 0.9800 ?
    C8 H8B . 0.9800 ?
    C8 H8C . 0.9800 ?
loop_
    _geom_angle_atom_site_label_1
    _geom_angle_atom_site_label_2
    _geom_angle_atom_site_label_3
    _geom_angle_site_symmetry_1
    _geom_angle_site_symmetry_3
    _geom_angle
    _geom_angle_publ_flag
    O2 P1 N3 . . 112.27(5) ?
    O2 P1 N2 . . 119.69(6) ?
    N3 P1 N2 . . 103.94(6) ?
    O2 P1 N1 . . 105.13(5) ?
    N3 P1 N1 . . 112.31(5) ?
    N2 P1 N1 . . 103.30(6) ?
    C1 N1 P1 . . 122.76(9) ?
    C1 N1 H1 . . 118.6 ?
    P1 N1 H1 . . 118.6 ?
    C3 N2 P1 . . 123.77(9) ?
    C3 N2 H2 . . 116.2 ?
    P1 N2 H2 . . 117.0 ?
    C6 N3 P1 . . 121.89(8) ?
    C6 N3 H3 . . 112.7 ?
    P1 N3 H3 . . 117.9 ?
    O1 C1 N1 . . 126.01(12) ?
    O1 C1 C2 . . 118.79(11) ?
    N1 C1 C2 . . 115.19(10) ?
    F2 C2 F1 . . 107.66(11) ?
    F2 C2 C1 . . 109.72(10) ?
    F1 C2 C1 . . 112.14(11) ?
    F2 C2 Cl1 . . 108.56(10) ?
    F1 C2 Cl1 . . 108.94(9) ?
    C1 C2 Cl1 . . 109.74(9) ?
    N2 C3 C5 . . 111.99(11) ?
    N2 C3 C4 . . 108.48(11) ?
    C5 C3 C4 . . 112.00(12) ?
    N2 C3 H3A . . 108.1 ?
    C5 C3 H3A . . 108.1 ?
    C4 C3 H3A . . 108.1 ?
    C3 C4 H4A . . 109.5 ?
    C3 C4 H4B . . 109.5 ?
    H4A C4 H4B . . 109.5 ?
    C3 C4 H4C . . 109.5 ?
    H4A C4 H4C . . 109.5 ?
    H4B C4 H4C . . 109.5 ?
    C3 C5 H5A . . 109.5 ?
    C3 C5 H5B . . 109.5 ?
    H5A C5 H5B . . 109.5 ?
    C3 C5 H5C . . 109.5 ?
    H5A C5 H5C . . 109.5 ?
    H5B C5 H5C . . 109.5 ?
    N3 C6 C8 . . 111.29(12) ?
    N3 C6 C7 . . 109.51(11) ?
    C8 C6 C7 . . 111.49(12) ?
    N3 C6 H6A . . 108.1 ?
    C8 C6 H6A . . 108.1 ?
    C7 C6 H6A . . 108.1 ?
    C6 C7 H7A . . 109.5 ?
    C6 C7 H7B . . 109.5 ?
    H7A C7 H7B . . 109.5 ?
    C6 C7 H7C . . 109.5 ?
    H7A C7 H7C . . 109.5 ?
    H7B C7 H7C . . 109.5 ?
    C6 C8 H8A . . 109.5 ?
    C6 C8 H8B . . 109.5 ?
    H8A C8 H8B . . 109.5 ?
    C6 C8 H8C . . 109.5 ?
    H8A C8 H8C . . 109.5 ?
    H8B C8 H8C . . 109.5 ?
loop_
    _geom_torsion_atom_site_label_1
    _geom_torsion_atom_site_label_2
    _geom_torsion_atom_site_label_3
    _geom_torsion_atom_site_label_4
    _geom_torsion_site_symmetry_1
    _geom_torsion_site_symmetry_2
    _geom_torsion_site_symmetry_3
    _geom_torsion_site_symmetry_4
    _geom_torsion
    _geom_torsion_publ_flag
    O2 P1 N1 C1 . . . . 168.43(10) ?
    N3 P1 N1 C1 . . . . 46.05(12) ?
    N2 P1 N1 C1 . . . . -65.33(11) ?
    O2 P1 N2 C3 . . . . 72.29(12) ?
    N3 P1 N2 C3 . . . . -161.47(10) ?
    N1 P1 N2 C3 . . . . -44.04(11) ?
    O2 P1 N3 C6 . . . . -36.29(12) ?
    N2 P1 N3 C6 . . . . -167.07(10) ?
    N1 P1 N3 C6 . . . . 81.94(11) ?
    P1 N1 C1 O1 . . . . 0.56(19) ?
    P1 N1 C1 C2 . . . . 179.37(9) ?
    O1 C1 C2 F2 . . . . -22.92(17) ?
    N1 C1 C2 F2 . . . . 158.19(11) ?
    O1 C1 C2 F1 . . . . -142.50(13) ?
    N1 C1 C2 F1 . . . . 38.60(15) ?
    O1 C1 C2 Cl1 . . . . 96.28(13) ?
    N1 C1 C2 Cl1 . . . . -82.62(12) ?
    P1 N2 C3 C5 . . . . -61.53(14) ?
    P1 N2 C3 C4 . . . . 174.35(9) ?
    P1 N3 C6 C8 . . . . -89.23(13) ?
    P1 N3 C6 C7 . . . . 147.05(10) ?
loop_
    _geom_hbond_atom_site_label_D
    _geom_hbond_atom_site_label_H
    _geom_hbond_atom_site_label_A
    _geom_hbond_site_symmetry_A
    _geom_hbond_distance_DH
    _geom_hbond_distance_HA
    _geom_hbond_distance_DA
    _geom_hbond_angle_DHA
    N1 H1 O2 2_675 0.88 1.87 2.7295(13) 164
    N3 H3 O1 2_565 0.85 2.14 2.9645(14) 163
_iucr_refine_instructions_details
;
TITL s4 in P-1
CELL  0.71073   8.1993   9.6735   9.8331   99.784  105.999  110.770
ZERR     2.00   0.0007   0.0009   0.0009    0.002    0.002    0.002
LATT   1
SFAC  C    H    N    O    P    CL   F
UNIT  16   34   6    4    2    2    4
MERG   2
FMAP   2
PLAN   20
EQIV $1 -x+1, -y+2, -z
EQIV $2  -x, -y+1, -z
HTAB N1  O2_$1
HTAB N3  O1_$2
ACTA
BOND   $H
CONF
L.S.   8
TEMP  -173.00
WGHT    0.052700    0.012700
FVAR       0.99987
P1    5    0.232573    0.869718    0.037141    11.00000    0.01625    0.00992 =
         0.01683    0.00433    0.01039    0.00349
CL1   6    0.304768    0.566303   -0.368901    11.00000    0.04248    0.03451 =
         0.02119    0.00824    0.01803    0.01780
F1    7    0.547175    0.631810   -0.115617    11.00000    0.02076    0.03052 =
         0.03578    0.00646    0.01169    0.01333
F2    7    0.314653    0.406751   -0.191411    11.00000    0.04691    0.01619 =
         0.04894    0.01466    0.02995    0.01858
O1    4    0.108013    0.529866   -0.105736    11.00000    0.02466    0.01276 =
         0.03184    0.00398    0.01867    0.00049
O2    4    0.378341    1.030151    0.108230    11.00000    0.02368    0.01152 =
         0.02327    0.00299    0.01576    0.00256
N1    3    0.330892    0.774593   -0.051825    11.00000    0.01484    0.01081 =
         0.01952    0.00426    0.01094    0.00339
AFIX  43
H1    2    0.436811    0.829190   -0.060882    11.00000   -1.20000
AFIX   0
N2    3    0.038165    0.835571   -0.092895    11.00000    0.02030    0.02226 =
         0.01907    0.00910    0.01261    0.01115
AFIX   3
H2    2   -0.048260    0.842029   -0.066127    11.00000   -1.20000
AFIX   0
N3    3    0.164591    0.790080    0.155661    11.00000    0.01528    0.01254 =
         0.01614    0.00421    0.00815    0.00115
AFIX   3
H3    2    0.075323    0.699284    0.122496    11.00000   -1.20000
AFIX   0
C1    1    0.253437    0.619602   -0.108777    11.00000    0.01782    0.01190 =
         0.01708    0.00465    0.00889    0.00536
C2    1    0.361837    0.555033   -0.186560    11.00000    0.02435    0.01338 =
         0.02457    0.00758    0.01312    0.00895
C3    1    0.023812    0.844686   -0.243936    11.00000    0.02547    0.02438 =
         0.01775    0.00762    0.01184    0.01509
AFIX  13
H3A   2    0.070352    0.772062   -0.287423    11.00000   -1.20000
AFIX   0
C4    1   -0.181640    0.789610   -0.337790    11.00000    0.02619    0.02813 =
         0.02217    0.00451    0.00664    0.01314
AFIX 137
H4A   2   -0.252470    0.683665   -0.338570    11.00000   -1.50000
H4B   2   -0.193919    0.791590   -0.439357    11.00000   -1.50000
H4C   2   -0.230928    0.858081   -0.295923    11.00000   -1.50000
AFIX   0
C5    1    0.142701    1.006570   -0.243150    11.00000    0.02757    0.03291 =
         0.02259    0.01475    0.01291    0.01208
AFIX 137
H5A   2    0.275032    1.034141   -0.188878    11.00000   -1.50000
H5B   2    0.105078    1.080883   -0.194745    11.00000   -1.50000
H5C   2    0.124623    1.009031   -0.345320    11.00000   -1.50000
AFIX   0
C6    1    0.295787    0.820865    0.305956    11.00000    0.01759    0.02199 =
         0.01796    0.00694    0.00571    0.00322
AFIX  13
H6A   2    0.397593    0.927680    0.336140    11.00000   -1.20000
AFIX   0
C7    1    0.194078    0.815684    0.413845    11.00000    0.03516    0.03336 =
         0.01798    0.00994    0.01243    0.01813
AFIX 137
H7A   2    0.136619    0.888787    0.408123    11.00000   -1.50000
H7B   2    0.283403    0.844160    0.514763    11.00000   -1.50000
H7C   2    0.096481    0.710756    0.388372    11.00000   -1.50000
AFIX   0
C8    1    0.384788    0.707980    0.309044    11.00000    0.03946    0.06691 =
         0.03548    0.02779    0.02122    0.03844
AFIX 137
H8A   2    0.456818    0.719483    0.243731    11.00000   -1.50000
H8B   2    0.286727    0.601956    0.274906    11.00000   -1.50000
H8C   2    0.468455    0.729398    0.410495    11.00000   -1.50000
HKLF    4
REM  s4 in P-1
REM R1 =  0.0362 for   3338 Fo > 4sig(Fo)  and  0.0510 for all   4218 data
REM    158 parameters refined using      0 restraints
END
WGHT      0.0527      0.0127
REM Highest difference peak  0.558,  deepest hole -0.298,  1-sigma level  0.063
Q1    1   0.3165  0.5933 -0.1405  11.00000  0.05    0.56
Q2    1   0.2645  0.8091 -0.0004  11.00000  0.05    0.52
Q3    1   0.1338  0.8477 -0.0396  11.00000  0.05    0.47
Q4    1   0.3349  0.7658  0.3148  11.00000  0.05    0.40
Q5    1   0.3379  0.4993 -0.3815  11.00000  0.05    0.40
Q6    1   0.2443  0.8132  0.3621  11.00000  0.05    0.35
Q7    1   0.2527  0.9645  0.0821  11.00000  0.05    0.35
Q8    1   0.2365  0.7995  0.2355  11.00000  0.05    0.34
Q9    1   0.2219  0.8001  0.1071  11.00000  0.05    0.33
Q10   1   0.3120  0.6971 -0.0587  11.00000  0.05    0.33
Q11   1   0.2104  0.5215 -0.4124  11.00000  0.05    0.32
Q12   1   0.3401  0.9452  0.1076  11.00000  0.05    0.32
Q13   1   0.3603  0.5619 -0.2813  11.00000  0.05    0.31
Q14   1  -0.0915  0.8073 -0.2954  11.00000  0.05    0.31
Q15   1   0.5821  0.5804 -0.1486  11.00000  0.05    0.28
Q16   1   0.2924  0.6523 -0.3321  11.00000  0.05    0.28
Q17   1   0.1826  0.5788 -0.1017  11.00000  0.05    0.26
Q18   1   0.1383  0.8627  0.1939  11.00000  0.05    0.25
Q19   1   0.0438  0.7560 -0.1133  11.00000  0.05    0.25
Q20   1   0.1662  0.8437  0.0976  11.00000  0.05    0.25
;
