# Supplementary material for: N-(2-Chloro-2,2-difluoro­acet­yl)-N′,N′′-diisopropyl­phospho­ric triamide
Source: Acta Crystallogr Sect E Struct Rep Online. 2011 Feb 19;67(Pt 3):o665. doi: 10.1107/S1600536811005435 (PMC3052045; doi:10.1107/S1600536811005435)
Supplement: Supplementary file 2 [file e-67-0o665-Isup2.hkl]

# 
# h,k,l, Fc-squared, Fo-squared, sigma(Fo-squared) and status flag 
# 
data_I
_shelx_title ' s4 in P-1' 
_shelx_refln_list_code          4 
_shelx_F_calc_maximum      104.56 
_exptl_crystal_F_000       304.00 
_reflns_d_resolution_high  0.6893 
 
loop_ 
 _symmetry_equiv_pos_as_xyz 
 'x, y, z' 
 '-x, -y, -z' 
 
_cell_length_a     8.1993 
_cell_length_b     9.6735 
_cell_length_c     9.8331 
_cell_angle_alpha  99.784 
_cell_angle_beta  105.999 
_cell_angle_gamma 110.770 
 
_shelx_F_squared_multiplier     1.000 
 
loop_ 
 _refln_index_h 
 _refln_index_k 
 _refln_index_l 
 _refln_F_squared_calc 
 _refln_F_squared_meas 
 _refln_F_squared_sigma 
 _refln_observed_status 
   1   0   0       37.46       39.31      0.81 o 
   2   0   0     3744.35     3937.22     68.00 o 
   3   0   0      539.87      618.39      8.28 o 
   4   0   0        3.88        3.87      1.20 o 
   5   0   0       17.02       21.91      1.80 o 
   6   0   0       21.22       21.46      1.80 o 
   7   0   0        0.08       -0.25      2.53 o 
   8   0   0        0.33       -2.91      3.74 o 
   9   0   0       18.48       26.37      4.30 o 
  10   0   0        9.47        5.14      3.92 o 
 -10   1   0       78.15       85.65      6.35 o 
  -9   1   0       31.71       31.66      5.37 o 
  -8   1   0       42.11       43.95      4.38 o 
  -7   1   0       40.71       36.80      5.03 o 
  -6   1   0      212.82      218.69      4.01 o 
  -5   1   0      770.74      767.81     17.45 o 
  -4   1   0      154.45      169.43      5.45 o 
  -3   1   0      106.06       93.28      1.44 o 
  -2   1   0       30.48       25.39      1.39 o 
  -1   1   0     1211.37     1228.63     11.45 o 
   0   1   0       50.47       56.12      0.85 o 
   1   1   0    10289.73    10511.27    103.88 o 
   2   1   0       47.33       55.24      2.14 o 
   3   1   0     1042.45     1080.42     12.17 o 
   4   1   0      330.64      369.21      5.78 o 
   5   1   0     1007.07     1026.26     13.00 o 
   6   1   0       23.08       25.40      2.21 o 
   7   1   0       62.81       69.25      4.63 o 
   8   1   0       57.89       64.13      6.91 o 
   9   1   0        2.80        4.18      3.52 o 
 -10   2   0       44.77       43.97      5.16 o 
  -9   2   0       12.28       18.62      3.84 o 
  -8   2   0      160.47      146.78      6.30 o 
  -7   2   0       28.38       22.70      3.10 o 
  -6   2   0      132.19      123.80      4.85 o 
  -5   2   0     1880.31     1891.39     25.83 o 
  -4   2   0        6.51       13.30      1.83 o 
  -3   2   0      566.18      544.47      8.55 o 
  -2   2   0      299.98      310.89      4.00 o 
  -1   2   0      979.76     1026.71     10.64 o 
   0   2   0        0.14        2.24      0.66 o 
   1   2   0       27.69       27.72      1.46 o 
   2   2   0       10.85       16.64      1.28 o 
   3   2   0       35.92       34.54      1.89 o 
   4   2   0      617.73      633.75      8.69 o 
   5   2   0       34.19       33.84      2.30 o 
   6   2   0        1.49        2.47      1.81 o 
   7   2   0       41.25       34.01      5.37 o 
   8   2   0        5.46        1.06      6.55 o 
   9   2   0       23.75       18.62      6.20 o 
 -11   3   0       14.85        6.88      4.12 o 
 -10   3   0       41.64       47.12      5.02 o 
  -9   3   0       26.03       26.04      9.35 o 
  -8   3   0       39.63       39.68      7.16 o 
  -7   3   0      210.23      208.07      6.65 o 
  -6   3   0       48.23       46.15      3.18 o 
  -5   3   0      200.61      188.48      5.29 o 
  -4   3   0      772.80      783.43     12.14 o 
  -3   3   0      586.78      585.79      7.04 o 
  -2   3   0      141.11      129.06      3.55 o 
  -1   3   0     3575.76     3797.44     37.25 o 
   0   3   0     2008.80     2163.12     26.70 o 
   1   3   0      533.64      656.40     10.03 o 
   2   3   0     1003.65     1127.45     12.82 o 
   3   3   0      545.05      519.82      7.40 o 
   4   3   0       64.81       68.32      3.75 o 
   5   3   0       67.71       61.31      3.32 o 
   6   3   0        0.01       -0.76      1.88 o 
   7   3   0       15.55        7.35      3.32 o 
   8   3   0        0.01        2.40      4.47 o 
   9   3   0        2.62       -0.66      5.18 o 
 -11   4   0       48.24       47.08      5.65 o 
 -10   4   0       71.02       68.54      5.73 o 
  -9   4   0       81.32       81.97      6.68 o 
  -8   4   0        8.63        7.13      3.44 o 
  -7   4   0      120.99      105.07      4.91 o 
  -6   4   0      106.25      118.38      4.77 o 
  -5   4   0       12.87       11.79      2.05 o 
  -4   4   0      897.71      864.72     10.17 o 
  -3   4   0       63.90       69.48      2.58 o 
  -2   4   0       25.17       27.76      1.57 o 
  -1   4   0     2841.07     3153.67     40.27 o 
   0   4   0      342.06      306.31      4.60 o 
   1   4   0     1107.99     1220.15     13.70 o 
   2   4   0      230.77      214.48      5.20 o 
   3   4   0        5.55        2.37      1.36 o 
   4   4   0     1784.78     1767.48     20.33 o 
   5   4   0        4.02        5.69      2.01 o 
   6   4   0      180.47      159.90      6.22 o 
   7   4   0        2.01        0.21      5.17 o 
   8   4   0       15.71       17.26      5.60 o 
 -11   5   0        9.11       11.43      6.63 o 
 -10   5   0       15.60       14.98      7.14 o 
  -9   5   0       11.29       12.41      3.70 o 
  -8   5   0      134.47      124.43      5.97 o 
  -7   5   0        4.95        2.39      2.55 o 
  -6   5   0     2428.44     2341.61     48.49 o 
  -5   5   0       44.04       39.06      2.82 o 
  -4   5   0      169.03      161.76      3.55 o 
  -3   5   0       20.00       15.61      1.67 o 
  -1   5   0       47.55       49.38      2.04 o 
   0   5   0     1691.95     1903.52     35.74 o 
   1   5   0      103.85      107.13      4.51 o 
   2   5   0      435.41      468.83      7.12 o 
   3   5   0      402.56      401.08      6.87 o 
   4   5   0        7.23        9.17      2.05 o 
   5   5   0      260.02      258.59      7.97 o 
   6   5   0        0.53       -0.17      2.69 o 
   7   5   0      143.78      152.72     11.21 o 
 -11   6   0       27.68       32.14      5.14 o 
 -10   6   0        0.11       -3.02      3.02 o 
  -9   6   0        6.99        2.57      3.17 o 
  -8   6   0        0.92        0.34      2.71 o 
  -7   6   0       56.96       48.87      4.05 o 
  -6   6   0       24.29       25.78      4.94 o 
  -5   6   0      777.78      786.11     13.27 o 
  -4   6   0        7.55        4.94      1.40 o 
  -3   6   0      120.90      118.15      3.34 o 
  -2   6   0       50.45       53.61      2.40 o 
  -1   6   0     2377.40     2318.15     24.60 o 
   0   6   0       11.31        9.81      1.42 o 
   1   6   0       89.51       86.37      2.90 o 
   2   6   0      299.17      270.51      7.05 o 
   3   6   0      122.35      134.76      4.15 o 
   4   6   0       19.86       21.16      3.47 o 
   5   6   0        0.17       -0.70      4.69 o 
   6   6   0       61.30       61.41      5.03 o 
   7   6   0       41.10       30.87      7.74 o 
 -11   7   0      239.31      255.40     10.21 o 
 -10   7   0       13.03       20.79      4.53 o 
  -9   7   0       54.99       46.19      4.70 o 
  -8   7   0       10.57        8.14      3.26 o 
  -7   7   0      302.11      266.55      8.08 o 
  -6   7   0       30.34       24.20      3.11 o 
  -5   7   0        0.01        1.40      2.64 o 
  -4   7   0        9.87       10.04      1.69 o 
  -3   7   0      173.37      189.13      4.57 o 
  -2   7   0      293.92      306.06      5.52 o 
  -1   7   0        8.39       12.39      2.98 o 
   0   7   0      390.14      384.85      8.28 o 
   1   7   0        4.13        6.11      1.58 o 
   2   7   0       77.10       83.32      5.94 o 
   3   7   0      363.15      328.62     13.81 o 
   4   7   0      194.78      199.75      7.58 o 
   5   7   0        2.57        4.39      3.20 o 
   6   7   0      103.20      107.30      6.61 o 
 -11   8   0       53.24       61.14      6.53 o 
 -10   8   0      153.93      144.53     10.52 o 
  -9   8   0       73.85       70.12      5.41 o 
  -8   8   0       56.34       49.71      4.63 o 
  -7   8   0       64.12       67.41      8.94 o 
  -6   8   0      585.33      531.39      8.51 o 
  -5   8   0      116.29      116.92      3.91 o 
  -4   8   0      406.37      375.58      7.19 o 
  -3   8   0      120.29      118.23      4.01 o 
  -2   8   0       36.80       33.35      3.14 o 
  -1   8   0       65.29       61.43      4.47 o 
   0   8   0        3.20        0.91      1.67 o 
   1   8   0       15.39       16.26      3.80 o 
   2   8   0        0.92        0.10      2.78 o 
   3   8   0      247.07      267.80     13.35 o 
   4   8   0       36.97       39.81      4.59 o 
   5   8   0      217.22      204.57      8.67 o 
 -11   9   0        1.63       -1.38      4.74 o 
 -10   9   0       94.94       89.23      8.49 o 
  -9   9   0        0.67       -0.37      5.48 o 
  -8   9   0       35.28       30.07      6.84 o 
  -7   9   0       29.15       31.39      4.00 o 
  -6   9   0        0.04       -0.62      1.88 o 
  -5   9   0      158.44      148.91      4.94 o 
  -4   9   0      105.09      109.49      5.90 o 
  -3   9   0       72.05       69.47      5.46 o 
  -2   9   0      619.48      605.01     11.02 o 
  -1   9   0       60.15       57.98      4.33 o 
   0   9   0       74.30       70.33      4.69 o 
   1   9   0       10.94        9.41      6.88 o 
   2   9   0        4.38        3.32      3.20 o 
   3   9   0       82.02       81.72      5.72 o 
   4   9   0       14.20       16.26      4.39 o 
 -10  10   0       17.10       13.87      4.46 o 
  -9  10   0       22.74       18.90      4.39 o 
  -8  10   0       35.31       33.71     10.41 o 
  -7  10   0        0.01       -2.20      2.82 o 
  -6  10   0       69.77       73.02      3.65 o 
  -5  10   0       39.90       35.17      2.90 o 
  -4  10   0       12.84       15.22      2.42 o 
  -3  10   0       13.52       13.77      2.17 o 
  -2  10   0        0.12        2.68      2.91 o 
  -1  10   0       29.74       34.98      4.04 o 
   0  10   0       14.56       13.74      3.45 o 
   1  10   0       47.46       53.36      4.81 o 
   2  10   0       28.93       33.84      4.54 o 
   3  10   0      164.23      170.75      8.16 o 
 -10  11   0        1.01        2.59      4.22 o 
  -9  11   0       52.88       51.81      5.50 o 
  -8  11   0       17.46       26.07      7.36 o 
  -7  11   0      334.31      334.17     10.19 o 
  -6  11   0        0.01       -0.11      2.71 o 
  -5  11   0       37.45       37.44      4.49 o 
  -4  11   0       12.20       15.39      3.50 o 
  -3  11   0        1.45        4.82      3.01 o 
  -2  11   0        0.68        4.82      3.14 o 
  -1  11   0        1.36        3.41      3.06 o 
   0  11   0       30.99       32.14      4.40 o 
   1  11   0        0.49       -4.98      4.98 o 
   2  11   0      208.19      210.43      9.20 o 
  -9  12   0       25.22       18.49      4.67 o 
  -8  12   0      110.09      131.39     17.30 o 
  -7  12   0        1.38        2.20      3.30 o 
  -6  12   0      182.91      180.79     11.44 o 
  -5  12   0       11.60       11.21      3.58 o 
  -4  12   0       55.79       56.51      5.00 o 
  -3  12   0      171.18      178.03      7.65 o 
  -2  12   0      175.30      183.35     10.80 o 
  -1  12   0        4.85        2.11      6.89 o 
   0  12   0      108.52      118.42     13.38 o 
  -8  13   0        0.05       -5.11      5.68 o 
  -7  13   0        8.19       19.35      6.73 o 
  -6  13   0       10.22       20.66      6.65 o 
  -5  13   0       11.54       15.75      5.19 o 
  -4  13   0        3.93        9.27      3.78 o 
  -3  13   0       60.01       62.92      5.43 o 
  -2  13   0        0.23        2.29      3.58 o 
   1 -13   1      299.20      317.44     13.74 o 
   2 -13   1       30.11       25.13      4.65 o 
   3 -13   1       78.99       73.92      5.80 o 
   4 -13   1       26.64       24.25      4.41 o 
   5 -13   1        8.35       14.92      4.01 o 
   6 -13   1       67.46       74.25      8.96 o 
   7 -13   1       30.91       34.28      7.53 o 
   8 -13   1        0.74       -3.79      5.59 o 
  -1 -12   1      253.84      265.72     10.02 o 
   0 -12   1       84.01       86.59      7.43 o 
   1 -12   1      125.63      132.19      7.03 o 
   2 -12   1       35.79       36.40      4.56 o 
   3 -12   1       37.21       29.66      4.36 o 
   4 -12   1       46.70       46.14      4.70 o 
   5 -12   1       13.27       12.69      3.70 o 
   6 -12   1       67.08       79.22      8.71 o 
   7 -12   1       82.04       89.79      5.85 o 
   8 -12   1       32.50       31.88      4.78 o 
   9 -12   1       26.16       24.88      4.83 o 
  -2 -11   1      111.60      113.70      7.00 o 
  -1 -11   1       32.24       33.19      4.67 o 
   0 -11   1      223.17      239.08      8.83 o 
   1 -11   1       67.41       63.41      5.01 o 
   2 -11   1      243.26      231.34      7.98 o 
   3 -11   1        5.27        5.99      3.06 o 
   4 -11   1      140.22      132.87      6.34 o 
   5 -11   1       26.32       34.57      3.04 o 
   6 -11   1       30.32       35.60      4.10 o 
   7 -11   1        5.42        0.83      3.65 o 
   8 -11   1        6.54        4.74      3.67 o 
   9 -11   1       19.26       13.40      7.36 o 
  -4 -10   1       62.95       54.90      5.59 o 
  -3 -10   1        0.19        3.95      3.75 o 
  -2 -10   1        0.09        1.56      3.41 o 
  -1 -10   1        3.33        3.36      3.14 o 
   0 -10   1       23.33       27.05      3.88 o 
   1 -10   1      250.78      232.77      7.76 o 
   2 -10   1       94.38       97.84      5.63 o 
   3 -10   1      311.20      326.85     15.55 o 
   4 -10   1       34.59       34.12      2.74 o 
   5 -10   1      157.37      162.24      7.62 o 
   6 -10   1       14.44       11.68      3.22 o 
   7 -10   1        3.60       10.59      3.42 o 
   8 -10   1        2.34        3.86      3.40 o 
   9 -10   1       54.17       58.02      5.42 o 
  10 -10   1       40.48       41.55      5.52 o 
  -5  -9   1       91.79      104.30      8.63 o 
  -4  -9   1       31.84       22.18      4.36 o 
  -3  -9   1      148.12      160.56      7.31 o 
  -2  -9   1       80.47       90.39      5.58 o 
  -1  -9   1       77.83       77.00      5.05 o 
   0  -9   1      114.28      101.04      5.36 o 
   1  -9   1      181.00      170.30      7.93 o 
   2  -9   1      219.07      233.26      5.20 o 
   3  -9   1      247.43      225.99      5.26 o 
   4  -9   1       76.26       66.14      4.10 o 
   5  -9   1       53.99       49.84      3.29 o 
   6  -9   1       55.74       57.85      4.31 o 
   7  -9   1        3.01        4.97      3.38 o 
   8  -9   1       49.67       51.51      4.84 o 
   9  -9   1        0.85        3.62      3.59 o 
  10  -9   1       82.10       87.39      6.64 o 
  -5  -8   1      251.04      247.74     27.05 o 
  -4  -8   1      131.36      135.28      6.93 o 
  -3  -8   1       22.54       23.30      3.95 o 
  -2  -8   1      235.84      229.25      7.69 o 
  -1  -8   1       38.12       33.28      3.71 o 
   0  -8   1      369.80      366.55     18.44 o 
   1  -8   1       58.93       53.53      2.53 o 
   2  -8   1       46.43       42.60      2.32 o 
   3  -8   1       13.51       12.59      1.82 o 
   4  -8   1      364.27      354.95      6.46 o 
   5  -8   1      130.09      119.45      3.96 o 
   6  -8   1       52.80       47.69      4.07 o 
   7  -8   1        5.45       11.47      3.27 o 
   8  -8   1       40.89       35.54      5.94 o 
   9  -8   1        0.04       -3.12      3.12 o 
  10  -8   1       59.37       58.16      7.20 o 
  11  -8   1       14.12       12.33      4.62 o 
  -6  -7   1       61.00       75.67      5.87 o 
  -5  -7   1      142.11      124.05      6.50 o 
  -4  -7   1       16.44       17.09      3.59 o 
  -3  -7   1      107.12      111.61      7.06 o 
  -2  -7   1       12.80       10.41      2.87 o 
  -1  -7   1      218.96      211.57      6.54 o 
   0  -7   1       93.92       97.69      2.89 o 
   1  -7   1     1402.36     1414.84     16.24 o 
   2  -7   1      149.62      154.87      3.72 o 
   3  -7   1      102.86      103.79      3.25 o 
   4  -7   1       22.59       20.38      1.89 o 
   5  -7   1      118.81      117.71      4.86 o 
   6  -7   1       69.31       56.92      4.08 o 
   7  -7   1        7.33        5.55      2.95 o 
   8  -7   1      174.56      152.42      6.64 o 
   9  -7   1        4.59        7.14      4.43 o 
  10  -7   1        0.09        2.37      3.48 o 
  11  -7   1       21.84       14.86      6.01 o 
  -7  -6   1       37.44       61.46      8.66 o 
  -6  -6   1      285.25      286.80      9.42 o 
  -5  -6   1       23.98       17.48      4.68 o 
  -4  -6   1      433.02      405.61     13.62 o 
  -3  -6   1      121.83      127.47      6.15 o 
  -2  -6   1      160.17      161.56      3.77 o 
  -1  -6   1        1.22        4.09      1.93 o 
   0  -6   1       41.09       31.65      2.63 o 
   1  -6   1      277.53      306.89      5.07 o 
   2  -6   1     1601.27     1651.46     18.14 o 
   3  -6   1      129.25      118.39      4.98 o 
   4  -6   1      317.92      325.30      5.53 o 
   5  -6   1      934.91      920.35     11.46 o 
   6  -6   1        1.94        1.86      2.31 o 
   7  -6   1      329.43      284.16     11.75 o 
   8  -6   1        5.78        5.37      3.18 o 
   9  -6   1      190.66      194.52      7.85 o 
  10  -6   1        7.91        6.07      3.63 o 
  11  -6   1        0.11       -2.04      3.91 o 
  -8  -5   1        0.06       -0.06      5.90 o 
  -7  -5   1       39.30       42.48      7.50 o 
  -6  -5   1        3.10        3.89      3.14 o 
  -5  -5   1      281.16      271.37      8.06 o 
  -4  -5   1      645.63      616.99     13.51 o 
  -3  -5   1     1147.65     1143.44     13.96 o 
  -2  -5   1       77.91       71.06      2.42 o 
  -1  -5   1     1680.16     1720.09     18.61 o 
   0  -5   1      125.74      152.12      3.28 o 
   1  -5   1       44.72       33.46      1.62 o 
   2  -5   1      947.40     1010.37     11.67 o 
   3  -5   1        7.93        5.17      1.35 o 
   4  -5   1       40.22       31.01      1.72 o 
   5  -5   1        7.65        6.45      0.99 o 
   6  -5   1      218.18      197.75      6.53 o 
   7  -5   1      108.40      108.44      5.90 o 
   8  -5   1        3.62        4.20      3.06 o 
   9  -5   1        9.39        4.74      3.23 o 
  10  -5   1       90.43      104.11      6.70 o 
  11  -5   1        4.01        8.55      4.06 o 
  -8  -4   1        3.44        6.80      5.67 o 
  -7  -4   1       97.42      109.16      9.62 o 
  -6  -4   1       79.20       67.93      5.70 o 
  -5  -4   1       39.45       42.25      2.74 o 
  -4  -4   1      103.95       86.04      3.09 o 
  -3  -4   1      282.63      277.91      4.97 o 
  -2  -4   1      114.31      131.83      3.12 o 
   0  -4   1     1536.93     1491.31     16.78 o 
   1  -4   1       49.63       48.42      2.96 o 
   2  -4   1      310.67      314.14      4.61 o 
   3  -4   1      649.18      650.08      8.10 o 
   4  -4   1     2197.84     2166.67     43.34 o 
   5  -4   1       32.22       28.87      4.60 o 
   6  -4   1      210.44      192.30      6.07 o 
   7  -4   1        7.68       10.77      2.86 o 
   8  -4   1      183.60      170.95      7.02 o 
   9  -4   1        5.70        1.49      3.13 o 
  10  -4   1       53.75       50.25      8.55 o 
  11  -4   1        0.03       -1.21      3.70 o 
  -9  -3   1        0.47       -2.00      4.85 o 
  -8  -3   1       90.94      106.17      9.80 o 
  -7  -3   1       19.08       21.00      3.53 o 
  -6  -3   1      302.41      298.78      6.66 o 
  -5  -3   1      131.42      117.49      3.77 o 
  -4  -3   1       85.51       73.92      2.84 o 
  -3  -3   1      406.17      444.91      6.51 o 
  -2  -3   1       32.72       31.24      1.56 o 
  -1  -3   1     2825.39     3175.97     65.35 o 
   0  -3   1      431.86      469.81      5.66 o 
   1  -3   1      237.07      263.29      4.40 o 
   2  -3   1        4.44        5.74      0.86 o 
   3  -3   1      368.16      421.38      5.42 o 
   4  -3   1       58.54       57.45      4.80 o 
   5  -3   1      625.29      574.20     23.69 o 
   6  -3   1      124.19      110.18     11.52 o 
   7  -3   1      725.76      656.15     12.92 o 
   8  -3   1        0.67        1.76      2.75 o 
   9  -3   1      287.79      265.88      8.98 o 
  10  -3   1        0.01       -0.99      3.37 o 
  -9  -2   1        3.30        3.88      4.92 o 
  -8  -2   1        1.42       -0.43      4.05 o 
  -7  -2   1       20.64       24.08      6.76 o 
  -6  -2   1       78.82       81.68      5.52 o 
  -5  -2   1     1277.77     1317.09     15.74 o 
  -4  -2   1      265.12      287.46      5.06 o 
  -2  -2   1       29.45       37.29      1.50 o 
   0  -2   1      197.04      195.59      2.22 o 
   1  -2   1     2079.66     2097.83     22.69 o 
   2  -2   1     2355.31     2493.17     24.95 o 
   3  -2   1       84.11       70.30      2.69 o 
   4  -2   1      189.45      203.30      5.31 o 
   5  -2   1       95.51       90.71      4.13 o 
   6  -2   1      137.33      132.11      5.08 o 
   7  -2   1       77.64       73.72      4.63 o 
   8  -2   1      212.13      185.76      7.27 o 
   9  -2   1       84.01       83.94     10.32 o 
  10  -2   1       26.78       26.13      4.61 o 
 -10  -1   1        1.74        6.92      5.69 o 
  -9  -1   1       20.66       28.47     10.35 o 
  -8  -1   1       24.50       26.76      3.89 o 
  -7  -1   1      117.65      114.92      7.43 o 
  -6  -1   1       87.63       92.76      6.40 o 
  -5  -1   1        9.90        6.33      1.43 o 
  -4  -1   1     1185.84     1294.14     23.58 o 
  -3  -1   1       11.62       10.11      1.10 o 
  -2  -1   1       92.34       87.21      2.02 o 
  -1  -1   1     5645.92     6193.41     53.78 o 
   0  -1   1      601.43      668.70      8.57 o 
   1  -1   1     4468.53     4675.53     40.16 o 
   2  -1   1       97.74      104.19      1.83 o 
   3  -1   1     3132.93     3282.96     89.37 o 
   4  -1   1        0.65        4.09      0.91 o 
   5  -1   1      108.65      116.48      2.76 o 
   6  -1   1       89.67       79.95      6.91 o 
   7  -1   1        6.73        6.37      2.74 o 
   8  -1   1       32.14       30.28      4.06 o 
   9  -1   1        0.87        2.46      5.68 o 
  10  -1   1       29.76       27.43      4.91 o 
 -10   0   1      260.94      291.34     10.68 o 
  -9   0   1       49.79       51.99      9.63 o 
  -8   0   1       94.92       99.61      5.60 o 
  -7   0   1      206.57      209.44      6.88 o 
  -6   0   1       10.85        7.01      1.84 o 
  -5   0   1      199.91      189.02      3.90 o 
  -4   0   1     1825.78     2019.25     21.23 o 
  -3   0   1        5.69        7.21      0.94 o 
  -2   0   1       79.43       74.55      1.71 o 
  -1   0   1      122.28      131.87      1.89 o 
   0   0   1     4175.09     4341.89     48.56 o 
   1   0   1      151.70      149.50      2.23 o 
   3   0   1       12.96        6.10      1.49 o 
   4   0   1     1884.26     1967.32     21.00 o 
   5   0   1       15.83       13.78      1.48 o 
   6   0   1      350.58      345.39      8.49 o 
   7   0   1       43.56       36.49      6.80 o 
   8   0   1      116.03      112.40      6.08 o 
   9   0   1       97.65       96.97      6.29 o 
  10   0   1        8.30        9.46      4.26 o 
 -10   1   1       24.74       24.59      4.53 o 
  -9   1   1      209.40      225.34      9.23 o 
  -8   1   1       18.16       15.72      3.38 o 
  -7   1   1        3.42        0.48      2.27 o 
  -6   1   1      278.90      255.59      7.06 o 
  -5   1   1       74.15       70.48      3.06 o 
  -4   1   1      454.37      405.28      5.51 o 
  -3   1   1       92.20       90.26      2.79 o 
  -2   1   1     8957.73     9256.16    188.05 o 
  -1   1   1      216.52      220.27      4.07 o 
   0   1   1       93.89       91.48      3.11 o 
   1   1   1     1531.73     1650.26     16.80 o 
   2   1   1       48.82       61.66      1.98 o 
   3   1   1      104.43      107.55      2.88 o 
   4   1   1      190.18      195.86      5.38 o 
   5   1   1      250.64      264.47      7.70 o 
   6   1   1       80.56       87.34      6.12 o 
   7   1   1       21.56       26.77      5.17 o 
   8   1   1        0.29        4.16      3.19 o 
   9   1   1       32.79       41.43      5.16 o 
 -11   2   1       33.94       24.85      4.82 o 
 -10   2   1       15.67       22.80      4.28 o 
  -9   2   1        2.05        3.08      3.07 o 
  -8   2   1       73.47       69.63      4.74 o 
  -7   2   1      152.32      142.02      6.79 o 
  -6   2   1        0.30        0.31      0.80 o 
  -5   2   1       16.14       18.04      1.28 o 
  -4   2   1       49.66       44.59      1.90 o 
  -2   2   1      446.92      501.91      5.93 o 
  -1   2   1    10932.83    10832.09    136.32 o 
   0   2   1      571.00      599.99      6.87 o 
   1   2   1     3379.41     3522.84     34.87 o 
   2   2   1      131.41      110.03      2.70 o 
   3   2   1     1014.30      966.98     11.66 o 
   4   2   1       35.61       31.19      3.78 o 
   5   2   1        6.60        2.94      1.64 o 
   6   2   1      203.59      190.42      5.90 o 
   7   2   1       29.65       24.00      3.74 o 
   8   2   1        2.85       -0.25      3.09 o 
   9   2   1        0.01       11.10      5.58 o 
 -11   3   1       80.66       79.20     12.37 o 
 -10   3   1        4.28       10.97      5.77 o 
  -9   3   1       37.60       42.34      4.42 o 
  -8   3   1       32.56       32.01      3.84 o 
  -7   3   1      565.60      562.95     11.41 o 
  -6   3   1        0.29       -1.80      1.80 o 
  -5   3   1       81.73       85.33      2.18 o 
  -4   3   1      849.13      861.91      9.98 o 
  -3   3   1     1305.93     1352.61     18.79 o 
  -2   3   1     3424.48     3723.25     36.71 o 
  -1   3   1       89.95       90.44      2.15 o 
   0   3   1     1017.46     1028.46     11.37 o 
   1   3   1      219.39      249.47      5.26 o 
   2   3   1     1120.40     1192.71     13.73 o 
   3   3   1      732.25      734.74      9.73 o 
   4   3   1      278.29      271.08      5.42 o 
   5   3   1       51.13       51.12      2.91 o 
   6   3   1       60.53       52.99      3.32 o 
   7   3   1       71.99       76.16      5.12 o 
   8   3   1       32.25       28.10      6.26 o 
 -11   4   1        5.64       13.53      4.17 o 
 -10   4   1       21.64       18.58      4.04 o 
  -9   4   1        2.65        1.73      2.97 o 
  -8   4   1       14.94       19.62      3.22 o 
  -7   4   1        1.42       -0.72      2.16 o 
  -6   4   1     1466.55     1444.85     16.20 o 
  -5   4   1      344.86      329.83      8.10 o 
  -4   4   1     1389.04     1379.02     15.22 o 
  -3   4   1     2042.13     2175.37     22.52 o 
  -2   4   1      192.02      207.53      3.74 o 
  -1   4   1      185.67      224.06      3.95 o 
   0   4   1        0.00       -0.50      0.98 o 
   1   4   1        1.62        0.31      1.33 o 
   2   4   1      166.28      169.74      3.97 o 
   3   4   1       45.50       49.88      2.51 o 
   4   4   1      380.44      385.94      7.04 o 
   5   4   1       34.14       34.10      4.05 o 
   6   4   1        0.04        2.77      2.21 o 
   8   4   1       24.76       30.44      6.46 o 
 -11   5   1       13.49        8.25      4.15 o 
 -10   5   1      114.95      105.13     15.92 o 
  -9   5   1       13.90       13.55      3.56 o 
  -8   5   1        7.86       11.00      3.45 o 
  -7   5   1        8.26        4.83      2.51 o 
  -6   5   1      282.11      287.88      4.94 o 
  -5   5   1      489.79      479.99      6.96 o 
  -4   5   1      107.42      100.08      3.02 o 
  -3   5   1      202.62      175.44      4.65 o 
  -2   5   1     2079.26     2130.19     22.46 o 
  -1   5   1        7.36        8.19      1.58 o 
   0   5   1      112.10      100.32      3.03 o 
   1   5   1       78.96       96.75      3.74 o 
   2   5   1      407.45      362.46      6.28 o 
   3   5   1       68.52       70.00      5.54 o 
   4   5   1       33.51       31.87      2.70 o 
   5   5   1        7.39        6.10      2.87 o 
   6   5   1        5.75        4.87      3.18 o 
   7   5   1       51.26       60.71      8.59 o 
 -11   6   1        0.75        2.40      3.65 o 
 -10   6   1       32.94       32.06      4.46 o 
  -9   6   1       13.51        9.70      3.62 o 
  -8   6   1      406.70      372.28      9.79 o 
  -7   6   1        4.30        2.51      2.50 o 
  -6   6   1       35.10       38.78      2.11 o 
  -5   6   1       19.51       14.84      1.70 o 
  -4   6   1        0.25       -1.22      1.22 o 
  -3   6   1        0.34       -0.81      2.38 o 
  -2   6   1      465.50      469.91      7.02 o 
  -1   6   1     1503.64     1516.99     37.33 o 
   0   6   1      168.90      159.82      3.89 o 
   1   6   1      166.06      180.30      4.37 o 
   2   6   1      132.33      111.91      3.80 o 
   3   6   1      161.26      162.43      7.39 o 
   4   6   1        1.25       -1.12      2.78 o 
   5   6   1      131.71      130.46      6.43 o 
   6   6   1        0.01       -3.09      3.09 o 
 -11   7   1       23.66       22.85      5.52 o 
 -10   7   1        7.74        4.75      3.58 o 
  -9   7   1        6.01        8.93      3.55 o 
  -8   7   1        5.75        6.09      3.14 o 
  -7   7   1     1143.54     1113.84     18.63 o 
  -6   7   1       19.96       23.74      2.12 o 
  -5   7   1      662.16      689.25      9.74 o 
  -4   7   1       28.93       24.86      2.17 o 
  -3   7   1     1246.26     1268.64     15.20 o 
  -2   7   1      121.86      118.81      3.54 o 
  -1   7   1       19.95       13.74      1.81 o 
   0   7   1       93.45       92.51      3.38 o 
   1   7   1       33.64       41.27      2.74 o 
   2   7   1        1.20        4.81      2.23 o 
   3   7   1        6.85        1.23      3.79 o 
   4   7   1      150.30      161.90      7.00 o 
   5   7   1        0.24        2.50      3.46 o 
   6   7   1      111.34      111.61     10.29 o 
 -11   8   1        1.58       -3.67      5.25 o 
 -10   8   1        3.07        0.82      3.53 o 
  -9   8   1       41.46       39.00      4.69 o 
  -8   8   1       86.59       86.42      5.50 o 
  -7   8   1        4.06        3.40      2.94 o 
  -6   8   1      148.57      157.31      4.58 o 
  -5   8   1      396.05      384.46      6.99 o 
  -4   8   1      477.51      456.61      7.69 o 
  -3   8   1        8.34        9.61      1.91 o 
  -2   8   1     1775.49     1744.97     20.20 o 
  -1   8   1       10.76       14.43      2.45 o 
   0   8   1      685.77      674.27     10.10 o 
   1   8   1      235.19      212.25      7.31 o 
   2   8   1       85.42       86.32      5.87 o 
   3   8   1       35.11       51.31      7.77 o 
   4   8   1       11.43       17.52      4.08 o 
   5   8   1        5.51        6.23     10.49 o 
 -11   9   1       39.22       39.43      5.40 o 
 -10   9   1       45.56       35.90      5.09 o 
  -9   9   1       68.53       72.95      5.63 o 
  -8   9   1      139.35      120.67      6.18 o 
  -7   9   1        1.49       -1.81      3.82 o 
  -6   9   1        8.95       10.22      2.32 o 
  -5   9   1       34.80       33.36      2.80 o 
  -4   9   1       61.34       68.75      3.42 o 
  -3   9   1       15.67       13.75      2.20 o 
  -2   9   1       16.99       16.75      2.30 o 
  -1   9   1      249.45      232.52      8.07 o 
   0   9   1       49.06       37.12      5.19 o 
   1   9   1      207.27      210.53      7.57 o 
   2   9   1       80.47       79.92      7.04 o 
   3   9   1      108.66      111.70      6.48 o 
   4   9   1       41.03       21.94      4.67 o 
 -10  10   1      114.40      114.81      7.12 o 
  -9  10   1        0.50       -2.09      3.39 o 
  -8  10   1      188.89      186.53      7.77 o 
  -7  10   1       79.79       71.65      5.06 o 
  -6  10   1        1.38        0.28      2.64 o 
  -5  10   1      145.77      146.55      5.08 o 
  -4  10   1      246.37      256.27      6.23 o 
  -3  10   1       37.72       47.23      4.79 o 
  -2  10   1        2.53        5.59      3.01 o 
  -1  10   1        1.82       -2.15      3.29 o 
   0  10   1        9.36        6.37      5.36 o 
   1  10   1       48.64       61.50      5.19 o 
   2  10   1        2.74        2.11      3.37 o 
   3  10   1      144.77      145.15     11.15 o 
 -10  11   1        1.30       -2.53      3.73 o 
  -9  11   1       61.00       63.99      5.87 o 
  -8  11   1        3.06       -2.49      3.19 o 
  -7  11   1      275.81      281.84     14.14 o 
  -6  11   1       46.41       57.86      4.23 o 
  -5  11   1       19.64       25.38      3.90 o 
  -4  11   1        0.18        8.43      4.48 o 
  -3  11   1      132.88      133.40      8.74 o 
  -2  11   1        8.36       13.15      3.37 o 
  -1  11   1       56.88       61.72      5.00 o 
   0  11   1       22.72       30.12      4.41 o 
   1  11   1      109.23      124.35     10.29 o 
  -9  12   1       46.77       53.27      9.68 o 
  -8  12   1       70.46       80.82      5.87 o 
  -7  12   1        1.42        2.15      3.30 o 
  -6  12   1        7.92        9.05      2.80 o 
  -5  12   1        6.16        6.39      4.62 o 
  -4  12   1        0.32        0.47      3.79 o 
  -3  12   1       26.57       28.04      4.21 o 
  -2  12   1       92.21       97.42      9.42 o 
  -1  12   1      126.61      123.91     10.35 o 
   0  12   1      164.26      186.58     12.93 o 
  -6  13   1      110.32       98.86      8.62 o 
  -5  13   1      106.82      117.52      9.46 o 
  -4  13   1       16.34       20.06      6.24 o 
  -3  13   1        1.84       -1.01      4.94 o 
  -2  13   1       28.70       32.39      7.62 o 
   4 -14   2        6.68        7.58      6.41 o 
   1 -13   2      167.48      172.18     20.31 o 
   2 -13   2       26.33       27.87      4.69 o 
   3 -13   2       57.59       64.80      5.57 o 
   4 -13   2        1.00       -3.17      3.33 o 
   5 -13   2       20.46       37.81      4.86 o 
   6 -13   2       20.92       19.87      6.71 o 
   7 -13   2       25.20       18.49      7.34 o 
  -1 -12   2      143.28      142.50      7.69 o 
   0 -12   2       69.09       77.45      6.11 o 
   1 -12   2       53.68       55.42      5.17 o 
   2 -12   2        9.82       14.34      3.85 o 
   3 -12   2       42.65       47.37      4.69 o 
   4 -12   2       47.24       54.11      4.75 o 
   5 -12   2      115.62      125.49      6.40 o 
   6 -12   2       16.99       19.65      6.41 o 
   7 -12   2        0.02       -3.42      5.58 o 
   8 -12   2       22.04       12.73      5.72 o 
  -3 -11   2        7.12        2.44      3.92 o 
  -2 -11   2        7.40        9.45      4.00 o 
  -1 -11   2       10.38       13.66      4.47 o 
   0 -11   2       14.37       15.40      3.69 o 
   1 -11   2       22.18       24.03      3.89 o 
   2 -11   2       74.26       67.91     10.28 o 
   3 -11   2       74.93       75.83      5.21 o 
   4 -11   2       71.86       68.67      9.26 o 
   5 -11   2      134.03      141.67      6.37 o 
   6 -11   2       58.36       58.73      4.55 o 
   7 -11   2        0.01        0.30      3.00 o 
   8 -11   2        3.98        3.95      3.52 o 
   9 -11   2        1.91        2.79      4.04 o 
  -4 -10   2       59.54       55.56      5.78 o 
  -3 -10   2        9.22       12.39      3.96 o 
  -2 -10   2      245.30      241.34     16.64 o 
  -1 -10   2        0.12        1.42      3.04 o 
   0 -10   2      636.51      615.24     13.49 o 
   1 -10   2       54.39       54.19      4.61 o 
   2 -10   2      144.25      136.68      6.29 o 
   3 -10   2       76.34       74.97      8.01 o 
   4 -10   2       62.86       70.98      3.45 o 
   5 -10   2       17.36       20.22      2.55 o 
   6 -10   2        6.38        3.51      3.40 o 
   7 -10   2        4.00        3.65      4.42 o 
   8 -10   2       70.80       62.93      5.41 o 
   9 -10   2       43.64       43.54      9.05 o 
  10 -10   2       20.19       19.52      5.63 o 
  -5  -9   2       15.16       21.50      4.68 o 
  -4  -9   2        3.79        0.60      3.44 o 
  -3  -9   2       48.34       51.14      4.89 o 
  -2  -9   2        5.78        5.47      3.32 o 
  -1  -9   2      188.06      184.02      7.80 o 
   0  -9   2      357.33      323.39      8.91 o 
   1  -9   2      714.80      677.53     20.85 o 
   2  -9   2       59.67       56.16      4.05 o 
   3  -9   2      864.14      854.21     11.76 o 
   4  -9   2       15.67       14.32      2.17 o 
   5  -9   2      456.12      474.62      8.19 o 
   6  -9   2       10.87       15.57      3.23 o 
   7  -9   2      107.62      104.23      5.72 o 
   8  -9   2       43.16       45.86      4.79 o 
   9  -9   2        5.55        0.76      3.46 o 
  10  -9   2        7.39        7.34      4.25 o 
  -6  -8   2        6.95        2.78      3.82 o 
  -5  -8   2      238.31      232.15      8.72 o 
  -4  -8   2        7.42        1.53      3.14 o 
  -3  -8   2        2.70        4.88      3.02 o 
  -2  -8   2       38.42       40.00      4.35 o 
  -1  -8   2        2.64        4.06      4.14 o 
   0  -8   2      217.86      221.08     18.67 o 
   1  -8   2       18.21       20.35      1.66 o 
   2  -8   2      189.35      205.81      4.52 o 
   3  -8   2        1.80        2.47      1.51 o 
   4  -8   2      581.68      573.45      8.73 o 
   5  -8   2       77.38       77.61      4.65 o 
   6  -8   2      181.43      178.79      6.50 o 
   7  -8   2       23.47       24.12      3.77 o 
   8  -8   2      169.34      167.02      9.16 o 
   9  -8   2       90.61       92.79      8.05 o 
  10  -8   2        4.87        2.46      3.71 o 
  -7  -7   2       72.53       69.38      6.09 o 
  -6  -7   2      104.94      116.72      8.95 o 
  -5  -7   2       48.19       46.51      8.19 o 
  -4  -7   2       43.81       44.62      5.74 o 
  -3  -7   2      108.46      107.63      5.53 o 
  -2  -7   2       10.04        8.46      2.76 o 
  -1  -7   2       65.23       74.79      7.42 o 
   0  -7   2      187.57      169.85      5.67 o 
   1  -7   2       78.17       81.44      3.18 o 
   2  -7   2      289.56      287.23      5.14 o 
   3  -7   2       14.92       12.49      1.65 o 
   4  -7   2        0.12       -0.78      1.33 o 
   5  -7   2      141.25      143.65      3.89 o 
   6  -7   2       35.57       31.48      4.95 o 
   7  -7   2      106.21      102.27      5.47 o 
   8  -7   2       11.74       13.51      3.68 o 
   9  -7   2       74.43       76.34      5.67 o 
  10  -7   2        0.26       -1.07      3.42 o 
  -7  -6   2        3.96        1.00      6.51 o 
  -6  -6   2       49.80       45.47      4.74 o 
  -5  -6   2       97.34      101.05      7.86 o 
  -4  -6   2      204.60      193.29      7.00 o 
  -3  -6   2      439.15      417.47      9.78 o 
  -2  -6   2      747.30      776.77     13.72 o 
  -1  -6   2     1025.65     1000.57     15.95 o 
   0  -6   2      421.45      457.54      9.14 o 
   1  -6   2      170.89      198.89      3.83 o 
   2  -6   2       12.73       13.24      1.99 o 
   3  -6   2       11.58        7.20      1.39 o 
   4  -6   2      393.20      398.69      6.29 o 
   5  -6   2      192.49      193.26      6.68 o 
   6  -6   2      175.12      172.35      6.16 o 
   7  -6   2       41.38       43.07      4.06 o 
   8  -6   2        2.39        2.18      3.09 o 
   9  -6   2       19.96       18.68      3.87 o 
  10  -6   2        5.83        9.96      4.00 o 
  -8  -5   2      148.16      146.25     12.15 o 
  -7  -5   2       12.13       12.53      3.72 o 
  -6  -5   2      267.32      277.29     10.80 o 
  -5  -5   2       16.76       15.16      3.16 o 
  -4  -5   2      100.86      113.01      5.67 o 
  -3  -5   2      615.37      596.16     17.04 o 
  -2  -5   2      156.80      142.01      5.94 o 
  -1  -5   2      375.84      387.95      7.99 o 
   0  -5   2      954.50      991.30     18.38 o 
   1  -5   2       94.13      100.00      4.02 o 
   2  -5   2      474.11      467.25      6.50 o 
   3  -5   2      936.48      949.69     11.34 o 
   4  -5   2      812.09      774.48      9.65 o 
   5  -5   2      779.30      738.34     12.87 o 
   6  -5   2       81.09       76.16      8.39 o 
   7  -5   2      492.05      463.90     15.23 o 
   8  -5   2       24.24       22.33      3.76 o 
   9  -5   2       21.49       24.93      6.16 o 
  10  -5   2       16.09        7.37      4.63 o 
  -8  -4   2        7.20        4.94      5.68 o 
  -7  -4   2       77.25       89.53      8.13 o 
  -6  -4   2      251.21      239.30      7.61 o 
  -5  -4   2      245.30      240.92      5.31 o 
  -4  -4   2        6.85        6.55      1.43 o 
  -3  -4   2      417.74      390.34      5.90 o 
  -2  -4   2       15.05       16.60      1.17 o 
  -1  -4   2     1213.81     1233.92     17.48 o 
   1  -4   2      303.39      334.99      4.71 o 
   2  -4   2      113.56      103.32      2.52 o 
   3  -4   2     1188.73     1232.34     17.15 o 
   4  -4   2      642.67      671.28      8.34 o 
   5  -4   2       67.08       60.56      3.42 o 
   6  -4   2      229.48      210.83      6.48 o 
   7  -4   2      112.18       91.22      4.97 o 
   8  -4   2      518.42      529.34     12.30 o 
   9  -4   2       45.21       43.40      4.81 o 
  10  -4   2      101.03      100.10      6.80 o 
  -8  -3   2        0.07       -4.70      4.70 o 
  -7  -3   2        7.96        8.34      3.19 o 
  -6  -3   2       13.70       19.40      2.86 o 
  -5  -3   2      258.53      269.60      5.45 o 
  -4  -3   2      261.15      259.42      4.86 o 
  -3  -3   2        0.78       -0.65      1.55 o 
  -2  -3   2     2035.23     2150.78     22.22 o 
  -1  -3   2      791.63      833.35     21.84 o 
   0  -3   2      690.51      707.34      8.04 o 
   1  -3   2      236.77      235.54      3.57 o 
   2  -3   2     1124.37     1089.86     20.95 o 
   3  -3   2     1463.35     1516.92     16.17 o 
   4  -3   2       33.14       31.02      2.60 o 
   5  -3   2       19.86       13.64      2.67 o 
   6  -3   2        0.31       -2.05      2.05 o 
   7  -3   2       13.01        9.38      4.10 o 
   8  -3   2       11.98        6.31      3.27 o 
   9  -3   2       67.87       74.96      6.31 o 
  10  -3   2        5.63        2.45      3.85 o 
 -10  -2   2      162.73      173.46     12.67 o 
  -9  -2   2       47.78       45.51      7.34 o 
  -8  -2   2      187.19      197.05      7.39 o 
  -7  -2   2       21.99       22.79      2.68 o 
  -6  -2   2      499.63      511.93      8.29 o 
  -5  -2   2        0.40        2.84      2.01 o 
  -4  -2   2       74.48       66.93      2.57 o 
  -3  -2   2      172.75      194.26      3.64 o 
  -2  -2   2      582.80      666.75      7.83 o 
  -1  -2   2     2481.21     2828.21     36.11 o 
   0  -2   2       58.39       55.77      5.03 o 
   1  -2   2     1348.16     1428.44     14.74 o 
   2  -2   2      739.53      805.58      9.04 o 
   3  -2   2     2599.76     2727.91     27.66 o 
   4  -2   2       16.51       13.71      1.27 o 
   5  -2   2      198.55      191.75      6.83 o 
   6  -2   2       25.31       18.09      3.45 o 
   7  -2   2       42.33       39.80      4.06 o 
   8  -2   2        6.69        5.94      3.16 o 
   9  -2   2       47.50       38.03      4.66 o 
  10  -2   2       31.99       33.52      5.20 o 
 -10  -1   2        3.80        6.99      5.81 o 
  -9  -1   2      171.56      168.84     12.71 o 
  -8  -1   2      124.32      118.50      8.12 o 
  -7  -1   2     1010.18     1023.79     13.65 o 
  -6  -1   2       69.38       70.21      2.95 o 
  -5  -1   2       11.51       11.12      1.51 o 
  -4  -1   2        0.58        3.69      1.37 o 
  -2  -1   2      493.15      541.37      6.45 o 
  -1  -1   2       38.00       40.38      1.63 o 
   0  -1   2     1256.19     1333.54     13.59 o 
   1  -1   2     3966.32     4215.85     41.08 o 
   2  -1   2        9.00        8.29      0.93 o 
   3  -1   2      987.29     1104.89     16.96 o 
   4  -1   2      153.46      152.52      4.10 o 
   5  -1   2       40.88       36.99      2.89 o 
   6  -1   2      526.08      456.94     10.19 o 
   7  -1   2       67.70       77.43      4.92 o 
   8  -1   2      199.83      192.25     15.77 o 
   9  -1   2        5.40        9.11      3.65 o 
  10  -1   2       33.42       26.09      4.94 o 
 -10   0   2       20.03       16.88      4.07 o 
  -9   0   2       93.22       97.06      5.77 o 
  -8   0   2       14.45       12.86      3.37 o 
  -7   0   2      112.84      111.75      4.15 o 
  -6   0   2      592.88      593.04      8.46 o 
  -5   0   2      217.16      220.84      4.26 o 
  -3   0   2      364.36      368.35      5.00 o 
  -2   0   2     1184.49     1299.18     13.48 o 
  -1   0   2      163.02      162.02      3.94 o 
   0   0   2      237.13      252.37      3.28 o 
   1   0   2       81.41       85.92      1.94 o 
   2   0   2      141.35      144.62      2.76 o 
   3   0   2       38.59       47.21      3.44 o 
   4   0   2      532.25      595.97      8.08 o 
   5   0   2        0.95        3.36      1.29 o 
   6   0   2       30.67       36.08      3.69 o 
   7   0   2      139.24      130.15      6.04 o 
   8   0   2       15.72       19.34      3.92 o 
   9   0   2       52.64       58.16      7.94 o 
 -11   1   2        5.59        7.89      3.97 o 
 -10   1   2       41.36       53.19      5.09 o 
  -9   1   2       88.48       96.57      5.65 o 
  -8   1   2       13.10       11.81      5.25 o 
  -7   1   2      828.88      791.04     31.02 o 
  -6   1   2      138.47      140.72      3.42 o 
  -5   1   2      151.16      148.41      3.82 o 
  -4   1   2       31.53       27.66      1.46 o 
  -3   1   2     1508.67     1558.81     17.45 o 
  -2   1   2     2768.10     2866.64     36.36 o 
  -1   1   2      423.48      425.63      7.56 o 
   0   1   2        1.11       -0.20      0.98 o 
   1   1   2       76.36       63.17      1.81 o 
   2   1   2     1716.34     1756.48     18.58 o 
   3   1   2      339.33      358.39      5.72 o 
   4   1   2       75.89       70.15      3.32 o 
   5   1   2      162.47      168.82      5.88 o 
   6   1   2       38.94       34.28      3.73 o 
   7   1   2       14.27       13.02      3.37 o 
   8   1   2        3.51        6.94      3.39 o 
   9   1   2        4.01        5.09      3.87 o 
 -11   2   2      173.82      181.87      8.55 o 
 -10   2   2       92.12       85.92      5.95 o 
  -9   2   2       63.76       69.92      5.58 o 
  -8   2   2      718.44      678.51     13.53 o 
  -7   2   2      171.32      173.55      5.99 o 
  -6   2   2      756.68      758.07      9.68 o 
  -5   2   2      109.10      114.97      2.90 o 
  -4   2   2     1173.61     1224.84     13.54 o 
  -3   2   2     2408.94     2544.19     32.60 o 
  -2   2   2      307.50      336.91      4.92 o 
  -1   2   2       18.30       25.39      1.17 o 
   0   2   2      143.31      139.70      2.55 o 
   1   2   2       16.76       18.06      2.72 o 
   2   2   2     1260.23     1267.54     15.10 o 
   3   2   2      992.79     1036.09     12.55 o 
   4   2   2      108.73      101.70      3.46 o 
   5   2   2      325.35      304.78      7.26 o 
   6   2   2       38.99       42.84      4.02 o 
   7   2   2      125.89      131.27      6.52 o 
   8   2   2        5.72        3.32      3.63 o 
 -11   3   2       13.76        6.29      3.99 o 
 -10   3   2       29.06       30.63     11.68 o 
  -9   3   2       13.27        9.13      3.29 o 
  -8   3   2      206.25      194.36      6.92 o 
  -7   3   2      604.52      570.75     11.33 o 
  -6   3   2      326.68      312.86      7.47 o 
  -5   3   2      978.86      953.79     11.34 o 
  -4   3   2       89.68      112.06      2.72 o 
  -3   3   2     8333.55     8294.59     80.92 o 
  -2   3   2      351.79      362.91      4.96 o 
  -1   3   2      419.29      380.91      8.13 o 
   0   3   2      115.75      118.79      3.98 o 
   1   3   2        9.33       12.69      1.87 o 
   2   3   2        0.04        1.60      1.30 o 
   3   3   2        4.03        5.49      1.59 o 
   4   3   2        1.66       -0.32      1.72 o 
   5   3   2        7.29        9.67      2.13 o 
   6   3   2       47.82       40.44      5.50 o 
   7   3   2        8.93        8.53      3.32 o 
   8   3   2       38.07       31.48      6.58 o 
 -11   4   2       15.10       15.65      4.35 o 
 -10   4   2        0.39        1.51      3.02 o 
  -9   4   2        0.73        2.40      2.90 o 
  -8   4   2       33.36       29.73      3.79 o 
  -7   4   2       15.14       13.31      2.65 o 
  -6   4   2      235.32      236.67      4.47 o 
  -5   4   2      285.70      270.35      4.98 o 
  -4   4   2       17.45       26.32      2.18 o 
  -2   4   2      607.72      590.31      7.56 o 
  -1   4   2      246.86      272.78      4.53 o 
   0   4   2      740.45      717.00      9.17 o 
   1   4   2       66.27       50.48      2.26 o 
   2   4   2      689.25      669.79     11.48 o 
   3   4   2      118.10      122.86      3.92 o 
   4   4   2       81.32       80.42      3.61 o 
   5   4   2        7.53        7.86      2.28 o 
   6   4   2        1.26       -3.09      3.97 o 
   7   4   2        1.12       -2.73      4.23 o 
 -11   5   2       17.61        5.52      3.96 o 
 -10   5   2        2.08        3.88      3.39 o 
  -9   5   2        5.92        5.74      3.31 o 
  -8   5   2      462.56      438.86     10.38 o 
  -7   5   2        1.82        1.87      2.35 o 
  -6   5   2      100.79       93.52      3.01 o 
  -5   5   2       30.60       25.49      1.85 o 
  -4   5   2        0.21       -0.64      1.30 o 
  -3   5   2      387.79      394.69      6.77 o 
  -2   5   2      110.35      124.23      3.29 o 
  -1   5   2        2.25        3.73      1.33 o 
   0   5   2       32.04       33.96      2.01 o 
   1   5   2      144.11      142.91      4.75 o 
   2   5   2      116.05      108.21      3.64 o 
   3   5   2        6.83        6.90      1.99 o 
   4   5   2      111.15      110.40      5.39 o 
   5   5   2       23.36       22.48      2.86 o 
   6   5   2        6.28        9.00      5.25 o 
   7   5   2       93.58       82.65      8.00 o 
 -11   6   2       12.88       15.34      7.14 o 
 -10   6   2       40.01       54.36      5.23 o 
  -9   6   2        3.86        3.23      3.34 o 
  -8   6   2      172.41      163.81      6.83 o 
  -7   6   2      501.89      458.85     10.29 o 
  -6   6   2      129.01      126.77      3.67 o 
  -5   6   2      168.66      156.51      4.54 o 
  -4   6   2     1328.11     1317.60     15.41 o 
  -3   6   2      254.97      268.02      5.11 o 
  -2   6   2       64.81       56.64      2.50 o 
  -1   6   2      204.40      213.32      4.58 o 
   0   6   2      109.47      110.83      4.20 o 
   1   6   2       72.28       64.74      2.93 o 
   2   6   2       11.71        7.10      2.06 o 
   3   6   2        1.39        2.28      2.01 o 
   4   6   2        1.01        2.84      2.07 o 
   5   6   2       14.28       21.20      4.54 o 
   6   6   2        3.39        3.20      5.70 o 
 -11   7   2        0.02       -2.49      3.68 o 
 -10   7   2        5.18        6.37      3.52 o 
  -9   7   2        7.33        4.09      3.89 o 
  -8   7   2       34.82       36.15      4.15 o 
  -7   7   2       12.24       16.11      3.25 o 
  -6   7   2      136.82      123.82      4.08 o 
  -5   7   2       19.09       16.25      2.06 o 
  -4   7   2     1406.05     1279.74     21.97 o 
  -3   7   2     1939.40     1967.31     22.04 o 
  -2   7   2      340.57      332.17      6.12 o 
  -1   7   2      671.04      645.23      9.41 o 
   0   7   2      145.13      127.78      4.07 o 
   1   7   2      453.20      420.86      7.66 o 
   2   7   2        1.47        2.37      2.00 o 
   3   7   2       27.11       23.79      5.23 o 
   4   7   2       14.73       14.68      3.69 o 
   5   7   2        0.04        1.96      3.39 o 
 -11   8   2        1.55       -1.60      3.88 o 
 -10   8   2        2.25        4.52      3.86 o 
  -9   8   2      484.71      456.12     16.59 o 
  -8   8   2       12.20       10.66      3.40 o 
  -7   8   2       52.93       56.60      6.31 o 
  -6   8   2       34.51       33.32      4.18 o 
  -5   8   2       49.44       50.75      2.95 o 
  -4   8   2       20.90       24.88      2.41 o 
  -3   8   2      300.90      283.25      6.02 o 
  -2   8   2      206.43      187.36      4.87 o 
  -1   8   2       85.53       75.63      3.55 o 
   0   8   2      167.44      171.92      4.99 o 
   1   8   2        5.12        6.20      2.97 o 
   2   8   2      119.91      109.69      7.96 o 
   3   8   2        2.80        4.84      3.38 o 
   4   8   2       63.24       61.14      5.45 o 
 -11   9   2        6.02        7.11      4.45 o 
 -10   9   2        1.70        1.12      8.19 o 
  -9   9   2        0.07       -1.72      3.47 o 
  -8   9   2      276.17      277.05     17.98 o 
  -7   9   2       15.65       12.31      3.50 o 
  -6   9   2      178.15      184.69      5.36 o 
  -5   9   2       59.73       60.03      4.96 o 
  -4   9   2      725.78      717.17     10.86 o 
  -3   9   2        0.27        2.78      2.03 o 
  -2   9   2       82.85       84.09      3.76 o 
  -1   9   2       17.55       16.98      2.49 o 
   0   9   2       58.96       53.21      4.42 o 
   1   9   2        0.30       -2.85      2.85 o 
   2   9   2       15.50       11.61      5.79 o 
   3   9   2        1.42       -0.44      5.13 o 
 -10  10   2       35.87       36.56      5.35 o 
  -9  10   2       28.78       28.71      4.67 o 
  -8  10   2        2.86        8.58      3.56 o 
  -7  10   2       13.55       11.88      3.53 o 
  -6  10   2        0.62       -1.99      5.20 o 
  -5  10   2      108.04      119.22      4.70 o 
  -4  10   2       75.46       79.64      3.87 o 
  -3  10   2      224.48      232.18      7.44 o 
  -2  10   2        8.70       10.24      4.49 o 
  -1  10   2      133.49      140.45      6.42 o 
   0  10   2      115.85       98.82      9.19 o 
   1  10   2      230.70      239.04     12.94 o 
   2  10   2       39.15       50.87      7.88 o 
 -10  11   2       12.41        7.09      4.37 o 
  -9  11   2      120.84      122.90      7.11 o 
  -8  11   2       30.82       32.76      4.55 o 
  -7  11   2      102.37      105.27      6.01 o 
  -6  11   2        2.38       -0.85      2.35 o 
  -5  11   2        1.84        7.59      2.57 o 
  -4  11   2        0.56        1.99      2.80 o 
  -3  11   2        0.04        0.97      4.90 o 
  -2  11   2       27.37       37.22      7.11 o 
   0  11   2      113.79      137.35     10.95 o 
   1  11   2      162.03      172.97     12.60 o 
  -9  12   2       64.98       75.19      8.56 o 
  -8  12   2       88.79       79.72      8.21 o 
  -7  12   2        1.40        0.08      4.22 o 
  -6  12   2        2.49        2.34      4.23 o 
  -2  12   2        3.57        4.25      5.12 o 
  -1  12   2       30.40       31.36      7.33 o 
  -6  13   2       21.88       10.37      5.81 o 
  -5  13   2        0.01        1.22      4.85 o 
  -4  13   2      107.55      120.08     10.26 o 
  -3  13   2        2.83        6.96      6.24 o 
   4 -14   3       65.77       68.65      6.50 o 
   0 -13   3        6.90        4.42      4.02 o 
   1 -13   3       47.89       43.93      5.31 o 
   2 -13   3        1.35        1.48      3.53 o 
   3 -13   3       21.82       29.29      4.70 o 
   4 -13   3       25.12       29.82      4.59 o 
   5 -13   3      160.87      175.94     12.21 o 
   6 -13   3       12.32       12.73      6.58 o 
   7 -13   3      122.84      125.74     11.23 o 
  -1 -12   3       32.70       39.94      5.23 o 
   0 -12   3        0.06        1.69      3.95 o 
   1 -12   3        0.87       -3.71      3.71 o 
   2 -12   3        3.31        2.97      3.34 o 
   3 -12   3        0.86        1.16      3.27 o 
   4 -12   3       34.82       36.06      4.53 o 
   5 -12   3        2.23       -0.41      5.20 o 
   6 -12   3      103.22      116.34     10.00 o 
   7 -12   3       37.28       31.47      7.29 o 
   8 -12   3       42.99       53.00      5.59 o 
  -3 -11   3       56.35       57.64      5.87 o 
  -2 -11   3        0.95        3.66      3.48 o 
  -1 -11   3       75.62       75.29      5.80 o 
   0 -11   3       13.77        5.31      3.42 o 
   1 -11   3       56.00       53.61      4.69 o 
   2 -11   3      122.85      115.09      6.15 o 
   3 -11   3       20.07       25.86      3.94 o 
   4 -11   3       15.66       22.24      7.41 o 
   5 -11   3        0.03        6.65      5.32 o 
   6 -11   3        0.00        1.97      2.98 o 
   7 -11   3       37.57       42.32      7.54 o 
   8 -11   3       31.33       34.78      4.71 o 
   9 -11   3       66.36       58.68     14.26 o 
  -4 -10   3       27.48       31.05      5.12 o 
  -3 -10   3        4.02        3.21      3.57 o 
  -2 -10   3       63.02       74.27      5.47 o 
  -1 -10   3       35.32       32.75      4.19 o 
   0 -10   3       84.61       77.36      5.76 o 
   1 -10   3      408.13      377.34     10.08 o 
   2 -10   3       55.37       65.28      5.75 o 
   3 -10   3      286.19      274.89      8.41 o 
   4 -10   3      590.63      578.80      9.50 o 
   5 -10   3       11.92       12.54      2.43 o 
   6 -10   3      193.46      180.03      9.05 o 
   7 -10   3        2.76       -0.88      3.19 o 
   8 -10   3        0.01       -4.19      5.27 o 
   9 -10   3        2.84        4.55      3.97 o 
  -5  -9   3       22.60       21.73      4.67 o 
  -4  -9   3      254.02      246.95      9.27 o 
  -3  -9   3       29.38       18.90      3.92 o 
  -2  -9   3      134.58      136.02      6.65 o 
  -1  -9   3        5.79        6.26      3.02 o 
   0  -9   3       90.75       89.28     14.99 o 
   1  -9   3       24.50       19.44      3.20 o 
   2  -9   3      195.23      179.67      6.54 o 
   3  -9   3        2.04        4.52      1.81 o 
   4  -9   3      393.54      397.00      7.32 o 
   5  -9   3      222.44      212.35      5.40 o 
   6  -9   3      156.99      142.67      6.29 o 
   7  -9   3      126.86      124.03      6.30 o 
   8  -9   3        4.32        4.25      3.42 o 
   9  -9   3       50.02       43.37      9.24 o 
  10  -9   3        1.07        4.57      7.50 o 
  -6  -8   3        8.94        0.93      5.93 o 
  -5  -8   3      135.83      130.31     11.33 o 
  -4  -8   3        1.07        7.10      3.37 o 
  -3  -8   3       32.08       32.98      4.09 o 
  -2  -8   3       26.85       21.62      3.46 o 
  -1  -8   3      572.50      508.78     11.18 o 
   0  -8   3        0.76        2.84      3.53 o 
   1  -8   3      666.92      642.52     12.26 o 
   2  -8   3        0.08        1.05      1.32 o 
   3  -8   3       14.87       16.74      1.90 o 
   4  -8   3        6.58        6.08      1.86 o 
   5  -8   3      146.92      147.00      5.57 o 
   6  -8   3        0.00        2.01      2.82 o 
   7  -8   3      128.35      119.37     12.70 o 
   8  -8   3       33.53       24.26      4.01 o 
   9  -8   3        5.78       -4.13      4.13 o 
  10  -8   3       35.07       27.56      5.03 o 
  -7  -7   3       27.71       34.49     11.05 o 
  -6  -7   3       43.95       40.35      4.91 o 
  -5  -7   3        0.08       -2.89      2.89 o 
  -4  -7   3       31.77       34.88      4.07 o 
  -3  -7   3       86.29       93.61     13.50 o 
  -2  -7   3       67.21       66.22      4.20 o 
  -1  -7   3       20.83       18.99      2.77 o 
   0  -7   3      529.46      464.02     11.95 o 
   1  -7   3       23.88       22.13      1.48 o 
   2  -7   3      143.19      137.01      4.24 o 
   3  -7   3        2.24        4.33      1.51 o 
   4  -7   3       16.62       17.61      1.89 o 
   5  -7   3        0.17        0.34      2.28 o 
   6  -7   3      264.23      263.74      8.03 o 
   7  -7   3       98.46       98.56      5.60 o 
   8  -7   3       11.05       16.85      3.73 o 
   9  -7   3        9.54        8.27      3.73 o 
  10  -7   3        1.68       -3.06      3.66 o 
  -8  -6   3       13.23       17.06      7.02 o 
  -7  -6   3        7.48        1.31      3.46 o 
  -6  -6   3       83.73       87.22     11.83 o 
  -5  -6   3        0.54        1.84      3.00 o 
  -4  -6   3      245.80      223.56      7.40 o 
  -3  -6   3      197.21      178.63      6.25 o 
  -2  -6   3      642.11      654.68     12.19 o 
  -1  -6   3      213.68      198.99      5.88 o 
   0  -6   3      341.57      356.90     12.47 o 
   1  -6   3       78.94       82.75      2.47 o 
   2  -6   3       26.41       24.12      1.78 o 
   3  -6   3      160.89      148.52      3.67 o 
   4  -6   3       37.11       39.22      2.17 o 
   5  -6   3      262.45      254.99      7.08 o 
   6  -6   3        0.01       -0.57      2.41 o 
   7  -6   3      138.39      127.95      6.00 o 
   8  -6   3       96.70       87.51     12.67 o 
   9  -6   3       19.96       20.46      6.12 o 
  10  -6   3       52.57       48.03      5.54 o 
  -8  -5   3       21.96       31.25      7.35 o 
  -7  -5   3       23.42       20.10      3.91 o 
  -6  -5   3        6.94        3.52      3.08 o 
  -5  -5   3      517.11      473.49     10.95 o 
  -4  -5   3        0.16        2.32      2.38 o 
  -3  -5   3      675.91      646.02     18.79 o 
  -2  -5   3      355.23      392.38     11.77 o 
  -1  -5   3       27.77       39.89      5.24 o 
   0  -5   3       67.15       69.04      5.35 o 
   1  -5   3      112.34      116.39      2.88 o 
   2  -5   3       84.43       78.56      4.21 o 
   3  -5   3       44.16       47.89      2.21 o 
   4  -5   3       95.69       86.93      2.67 o 
   5  -5   3       37.45       36.17      5.38 o 
   6  -5   3      156.81      152.93      8.01 o 
   7  -5   3       30.01       42.06      4.87 o 
   8  -5   3      121.40      112.62      6.08 o 
   9  -5   3       59.91       60.55      8.05 o 
  10  -5   3      135.45      136.03      7.62 o 
  -9  -4   3        4.12       12.46      6.66 o 
  -8  -4   3       69.70       80.81      9.31 o 
  -7  -4   3       17.52       14.42      3.44 o 
  -6  -4   3      291.07      292.51      8.52 o 
  -5  -4   3        5.80        2.91      2.31 o 
  -4  -4   3      527.82      532.57      9.00 o 
  -3  -4   3      244.50      275.29      4.52 o 
  -2  -4   3     1135.47     1196.77     17.61 o 
  -1  -4   3      929.64      943.32     14.21 o 
   0  -4   3      239.56      207.55      3.36 o 
   1  -4   3        3.07        1.68      0.93 o 
   2  -4   3        2.32       -0.08      1.02 o 
   3  -4   3      796.53      806.92      9.87 o 
   4  -4   3      120.35      114.74      2.83 o 
   5  -4   3      762.44      751.32     13.23 o 
   6  -4   3       85.82       81.70      4.55 o 
   7  -4   3       32.06       25.96      3.68 o 
   8  -4   3       85.61       84.66      5.40 o 
   9  -4   3       65.54       58.78      5.37 o 
  10  -4   3       68.53       70.82      6.29 o 
  -9  -3   3      114.44      110.49     10.45 o 
  -8  -3   3        2.99        3.39      4.95 o 
  -7  -3   3      335.61      354.49     13.62 o 
  -6  -3   3      104.84      102.79      3.79 o 
  -5  -3   3      188.15      189.86      4.48 o 
  -4  -3   3       63.03       68.92      3.55 o 
  -3  -3   3       84.41       89.89      2.63 o 
  -1  -3   3     2080.38     2416.26     24.65 o 
   0  -3   3        0.10       -0.22      0.74 o 
   1  -3   3      988.31     1021.15     11.35 o 
   2  -3   3      732.16      737.23      8.80 o 
   3  -3   3       64.92       87.51      5.10 o 
   4  -3   3      725.73      728.05      9.03 o 
   5  -3   3       30.50       30.25      2.91 o 
   6  -3   3      509.06      496.18     10.72 o 
   7  -3   3       17.05       15.57      3.25 o 
   8  -3   3       23.11       26.74      3.97 o 
   9  -3   3        6.03        2.00      3.52 o 
  10  -3   3        0.98        4.19      4.08 o 
 -10  -2   3       13.92       10.52      6.58 o 
  -8  -2   3      122.27      122.90      5.87 o 
  -7  -2   3       97.50      106.50      4.08 o 
  -6  -2   3      755.27      755.08     10.72 o 
  -5  -2   3        0.04        0.47      1.31 o 
  -4  -2   3      219.91      196.97      4.05 o 
  -3  -2   3        9.01       16.01      1.34 o 
  -2  -2   3      166.53      137.43      2.66 o 
  -1  -2   3      269.77      298.13      4.18 o 
   0  -2   3     4459.80     4783.75     46.66 o 
   1  -2   3      273.94      296.74      4.29 o 
   2  -2   3     1110.98     1211.44     13.65 o 
   3  -2   3       14.49       14.95      1.46 o 
   5  -2   3       33.14       23.91      2.75 o 
   7  -2   3      319.19      311.81     13.85 o 
   8  -2   3        0.06       -3.00      3.00 o 
   9  -2   3      194.89      206.78      8.75 o 
 -10  -1   3       17.06        7.12      5.80 o 
  -9  -1   3       44.65       44.30      4.51 o 
  -8  -1   3       60.74       62.62      5.07 o 
  -7  -1   3      220.56      216.18      5.25 o 
  -6  -1   3       45.32       50.23      2.57 o 
  -5  -1   3       43.13       50.47      2.44 o 
  -4  -1   3      276.48      276.56      4.80 o 
  -3  -1   3        2.41       -0.25      0.85 o 
  -2  -1   3      478.55      540.67      6.58 o 
  -1  -1   3     1718.95     1898.10     19.33 o 
   0  -1   3     1730.53     1773.77     18.21 o 
   1  -1   3     6449.28     6712.83     65.67 o 
   2  -1   3      374.07      399.80      7.32 o 
   3  -1   3      409.86      447.29      6.38 o 
   4  -1   3      139.85      141.17      3.32 o 
   5  -1   3      143.28      145.35      3.67 o 
   6  -1   3        0.58        1.41      3.12 o 
   7  -1   3       76.08       78.53      5.00 o 
   8  -1   3       19.23       23.44      4.06 o 
   9  -1   3        4.37        0.29      5.34 o 
 -10   0   3       20.60       26.67      9.08 o 
  -9   0   3      139.74      158.15      7.02 o 
  -8   0   3       60.53       54.54      4.42 o 
  -7   0   3       30.23       33.65      2.39 o 
  -6   0   3       68.31       72.27      2.83 o 
  -5   0   3       11.66       13.97      1.52 o 
  -4   0   3      334.50      369.62      5.55 o 
  -3   0   3      263.55      287.03      4.37 o 
  -2   0   3      655.06      707.99     12.48 o 
  -1   0   3       22.18       19.31      2.08 o 
   0   0   3      166.08      159.53      2.65 o 
   1   0   3       70.03       74.17      3.53 o 
   2   0   3     1128.33     1161.60     13.01 o 
   3   0   3       14.98       18.77      2.01 o 
   4   0   3     1467.78     1417.33     16.33 o 
   5   0   3       23.09       31.35      2.22 o 
   6   0   3      153.41      141.04      6.03 o 
   7   0   3        0.06       -1.44      2.64 o 
   8   0   3        1.11        3.01      3.31 o 
   9   0   3        1.62        3.88      6.96 o 
 -11   1   3        3.08        2.10      3.76 o 
 -10   1   3       56.03       63.56      5.29 o 
  -9   1   3      161.85      141.83     12.61 o 
  -8   1   3      369.61      353.54     25.64 o 
  -7   1   3      608.56      596.95      8.79 o 
  -6   1   3       30.61       25.70      2.19 o 
  -5   1   3       33.89       32.81      1.87 o 
  -4   1   3        0.22        1.45      1.01 o 
  -3   1   3     1096.07     1187.64     17.09 o 
  -2   1   3     1690.44     1833.22     20.51 o 
  -1   1   3     1634.04     1711.95     58.31 o 
   0   1   3       42.75       52.70      1.54 o 
   1   1   3        7.09        5.10      0.98 o 
   2   1   3     1485.54     1579.60     17.27 o 
   3   1   3      430.95      432.57      6.62 o 
   4   1   3      226.56      228.56      4.83 o 
   5   1   3      462.75      426.04      7.36 o 
   6   1   3      125.58      127.58      6.03 o 
   7   1   3       19.27       22.91      6.23 o 
   8   1   3        5.08        8.54      3.69 o 
 -11   2   3        3.72       -2.49      3.69 o 
 -10   2   3       42.43       41.88      4.70 o 
  -9   2   3       31.29       29.87      3.95 o 
  -8   2   3       40.73       39.48      3.91 o 
  -7   2   3      932.96      899.19     11.63 o 
  -6   2   3      129.45      124.50      3.29 o 
  -5   2   3      803.20      760.86      9.61 o 
  -4   2   3     1893.02     2022.76     21.26 o 
  -3   2   3        4.68        2.13      0.88 o 
  -2   2   3     3339.90     3473.35     34.50 o 
   0   2   3      486.83      466.02      6.01 o 
   1   2   3        0.00       -1.54      1.61 o 
   2   2   3       27.33       30.54      1.92 o 
   3   2   3      517.79      532.05      9.74 o 
   4   2   3      163.77      166.38      4.50 o 
   5   2   3       84.19       83.04      3.69 o 
   6   2   3        0.04       -1.60      2.69 o 
   7   2   3       34.13       31.86      4.22 o 
   8   2   3       24.13       21.17      4.34 o 
 -11   3   3        5.78        0.31      3.70 o 
 -10   3   3       49.59       55.13      5.52 o 
  -9   3   3        1.25       -1.71      5.79 o 
  -8   3   3      117.24      109.28      5.45 o 
  -7   3   3      180.52      189.81      4.71 o 
  -6   3   3        9.57       11.81      1.57 o 
  -5   3   3       51.10       49.14      2.22 o 
  -4   3   3       18.17       15.61      2.20 o 
  -3   3   3     1594.68     1678.55     17.82 o 
  -2   3   3      220.09      203.80      3.45 o 
  -1   3   3       58.55       45.28      1.66 o 
   0   3   3     1471.06     1447.86     15.86 o 
   1   3   3      980.47      936.62     11.36 o 
   2   3   3      335.33      340.79      5.89 o 
   3   3   3      833.10      787.22     11.09 o 
   4   3   3      246.98      249.15      5.79 o 
   5   3   3      188.98      192.57      5.44 o 
   6   3   3       69.99       68.47      5.02 o 
   7   3   3        9.97        9.34      4.82 o 
 -11   4   3        4.61        8.15      4.11 o 
 -10   4   3        8.19        5.62      3.41 o 
  -9   4   3       81.81       82.17      5.92 o 
  -8   4   3       33.52       28.32      3.74 o 
  -7   4   3      422.89      403.83      8.74 o 
  -6   4   3        7.62        5.33      1.48 o 
  -5   4   3     1540.97     1492.81     16.84 o 
  -4   4   3      873.20      874.93     11.95 o 
  -3   4   3       13.35       16.26      1.55 o 
  -2   4   3       93.18       97.85      2.85 o 
  -1   4   3       34.88       34.35      1.84 o 
   0   4   3       26.63       30.55      1.84 o 
   1   4   3        8.96       13.36      2.52 o 
   2   4   3      210.44      201.84      4.72 o 
   3   4   3      402.05      391.97      7.25 o 
   4   4   3      212.79      211.23     11.59 o 
   5   4   3      142.01      133.77      8.63 o 
   6   4   3      112.39      114.11      6.07 o 
   7   4   3       14.76       21.66      5.61 o 
 -11   5   3       47.10       51.56      5.52 o 
 -10   5   3       21.94       22.65      4.04 o 
  -9   5   3        0.09       -0.64      2.96 o 
  -8   5   3      381.62      348.75      9.20 o 
  -7   5   3        2.21        2.67      2.28 o 
  -6   5   3       73.66       67.59      2.84 o 
  -5   5   3      148.08      160.96      3.91 o 
  -4   5   3      902.33      911.60     11.29 o 
  -3   5   3      152.76      148.24      3.50 o 
  -2   5   3     1471.66     1459.53     16.47 o 
  -1   5   3        0.80        1.23      1.18 o 
   0   5   3      779.68      793.97     10.45 o 
   1   5   3        0.04        2.09      1.95 o 
   2   5   3       11.27       13.86      2.14 o 
   3   5   3       59.08       49.60      3.15 o 
   4   5   3      136.52      129.54      4.79 o 
   5   5   3       12.57       14.92      3.44 o 
   6   5   3        0.92       -0.28      4.05 o 
 -11   6   3        0.01        5.20      3.83 o 
 -10   6   3      128.53      133.94     10.35 o 
  -9   6   3       36.47       43.28      4.36 o 
  -8   6   3        0.91        3.42      2.83 o 
  -7   6   3        2.24        4.04      1.75 o 
  -6   6   3       93.44       87.37      5.95 o 
  -5   6   3       19.58       25.81      2.16 o 
  -4   6   3      454.15      457.67      7.14 o 
  -3   6   3      799.14      790.07     12.19 o 
  -2   6   3       99.21       92.40      3.84 o 
  -1   6   3      964.09      984.05     12.52 o 
   0   6   3      257.46      235.05      5.17 o 
   1   6   3      130.74      133.05      4.17 o 
   2   6   3        3.99        2.85      2.59 o 
   3   6   3      127.58      135.95      4.80 o 
   4   6   3        6.67        7.68      2.94 o 
   5   6   3       31.84       32.21      4.52 o 
 -11   7   3       42.23       43.22      5.27 o 
 -10   7   3       79.13       80.92      5.96 o 
  -9   7   3      198.88      195.31      7.74 o 
  -8   7   3      261.32      269.75      8.44 o 
  -7   7   3        8.12        6.74      2.09 o 
  -6   7   3       78.15       82.94      3.53 o 
  -5   7   3        0.73        0.64      1.69 o 
  -4   7   3      210.68      190.90      4.64 o 
  -3   7   3      133.16      134.78      3.99 o 
  -2   7   3       10.57        9.92      2.04 o 
  -1   7   3       71.20       68.33      3.23 o 
   0   7   3       34.60       38.91      3.25 o 
   1   7   3      168.46      161.64      5.21 o 
   2   7   3      148.09      154.02      9.58 o 
   3   7   3        0.07        4.56      3.25 o 
   4   7   3       90.35       88.21      8.23 o 
   5   7   3        0.35        4.31      4.69 o 
 -11   8   3        5.91        9.50      4.15 o 
 -10   8   3        4.40        6.90      3.83 o 
  -9   8   3      315.33      299.67      9.27 o 
  -8   8   3       68.06       80.13      5.33 o 
  -7   8   3      127.43      143.95      4.71 o 
  -6   8   3      168.11      167.95      4.91 o 
  -5   8   3      597.35      602.98      9.51 o 
  -4   8   3       33.00       33.45      3.87 o 
  -3   8   3      178.04      181.42      5.72 o 
  -2   8   3       10.31        9.42      2.38 o 
  -1   8   3       26.92       29.01      2.67 o 
   0   8   3        0.08        2.01      2.02 o 
   1   8   3       71.85       77.32      6.58 o 
   2   8   3        0.01       -1.68      5.40 o 
   3   8   3       15.73        9.78      5.37 o 
   4   8   3        0.07        1.20      4.91 o 
 -11   9   3       79.35       83.77      6.51 o 
 -10   9   3        0.73        2.10      3.84 o 
  -9   9   3       68.12       68.71      9.95 o 
  -8   9   3        0.61        2.47      3.30 o 
  -7   9   3       13.58       13.85      2.60 o 
  -6   9   3       11.09       10.04      2.47 o 
  -5   9   3       50.69       45.60      3.15 o 
  -4   9   3      788.20      797.94     11.83 o 
  -3   9   3      108.54      117.62      4.46 o 
  -2   9   3      215.27      216.90      7.31 o 
  -1   9   3        5.31        6.60      2.97 o 
   0   9   3       48.35       53.34      7.44 o 
   1   9   3        3.53       -0.22      5.14 o 
   3   9   3        9.42       13.81      6.13 o 
 -10  10   3      207.78      212.59      8.88 o 
  -9  10   3       17.40       20.17      4.38 o 
  -8  10   3      293.42      347.87     11.17 o 
  -7  10   3        8.33        4.80      2.54 o 
  -6  10   3      386.78      411.60     10.50 o 
  -5  10   3        1.50       -1.98      2.75 o 
  -4  10   3        0.70       -2.77      2.77 o 
  -3  10   3        0.55        3.34      3.69 o 
  -2  10   3      120.49      117.00     14.04 o 
  -1  10   3       24.91       24.67      6.52 o 
   0  10   3        0.58        7.68      6.34 o 
 -10  11   3        5.99        7.43      5.85 o 
  -9  11   3      178.44      169.96     11.53 o 
  -8  11   3       70.99       70.94      8.19 o 
  -7  11   3      363.07      394.54     10.96 o 
  -6  11   3       13.06       12.55      3.75 o 
  -5  11   3      271.98      268.39      8.86 o 
  -4  11   3        0.24       -0.74      6.55 o 
  -3  11   3       53.38       51.90      7.81 o 
  -2  11   3        1.69        1.11      5.75 o 
  -1  11   3        4.35        6.09      6.12 o 
  -8  12   3       15.90       17.92      6.24 o 
  -7  12   3        0.01        4.41      4.82 o 
  -6  12   3       18.35       23.02      4.24 o 
  -5  12   3       88.41      116.31      9.87 o 
  -4  12   3       46.75       50.42      7.98 o 
  -3  12   3        0.02        3.84      5.87 o 
  -2  12   3       27.82       30.02      8.00 o 
   0 -13   4       61.86       58.15      6.01 o 
   1 -13   4       16.68       18.78      4.36 o 
   2 -13   4        0.41        3.43      3.75 o 
   3 -13   4       18.27       25.39      9.09 o 
   4 -13   4        5.70       11.58      4.54 o 
   5 -13   4       88.79       91.37      9.79 o 
   6 -13   4       20.66       26.17      7.73 o 
   7 -13   4       24.71       20.27      7.35 o 
  -2 -12   4       10.57       16.11      4.68 o 
  -1 -12   4       13.80       10.67      4.37 o 
   0 -12   4        0.22       -0.35      3.84 o 
   1 -12   4       82.87       82.95      6.06 o 
   2 -12   4       13.44       18.08      4.12 o 
   3 -12   4      283.41      297.51      9.68 o 
   4 -12   4        6.69        5.87      6.28 o 
   5 -12   4      102.94      108.04      9.63 o 
   6 -12   4       41.89       42.89      7.59 o 
   7 -12   4       14.03        7.60      6.23 o 
   8 -12   4        0.10       -5.79      5.79 o 
  -3 -11   4       11.40        9.27      8.16 o 
  -2 -11   4       67.93       55.65      7.53 o 
  -1 -11   4        9.16       11.25      3.68 o 
   0 -11   4       26.80       23.09      4.01 o 
   1 -11   4        2.52        2.10      3.13 o 
   2 -11   4      255.42      246.27      8.55 o 
   3 -11   4       38.85       31.45      4.17 o 
   4 -11   4      387.72      405.87     18.07 o 
   5 -11   4       26.04       14.61      5.74 o 
   6 -11   4      138.45      151.57      6.90 o 
   7 -11   4        3.42        1.58      3.50 o 
   8 -11   4        3.86        3.91      3.77 o 
  -4 -10   4       60.76       73.15     11.12 o 
  -3 -10   4       67.85       70.73     11.54 o 
  -2 -10   4       34.66       36.86      4.51 o 
  -1 -10   4       13.85       18.61      5.89 o 
   0 -10   4        2.34        1.26      4.14 o 
   1 -10   4      193.49      177.43      8.48 o 
   2 -10   4        0.21        3.14      3.05 o 
   3 -10   4      172.61      170.30      6.83 o 
   4 -10   4      228.59      237.73      7.83 o 
   5 -10   4      262.74      238.87      7.69 o 
   6 -10   4        5.33        1.21      3.02 o 
   7 -10   4      199.16      196.19      8.09 o 
   8 -10   4       33.63       35.29      4.83 o 
   9 -10   4       22.23       20.51      4.70 o 
  -5  -9   4       37.67       35.93      6.30 o 
  -4  -9   4      126.26      139.51      7.29 o 
  -3  -9   4       31.41       34.35      4.37 o 
  -2  -9   4       65.98       61.12      5.75 o 
  -1  -9   4       81.62       67.98      4.87 o 
   0  -9   4       68.51       65.11      8.55 o 
   1  -9   4      162.52      139.72      7.79 o 
   2  -9   4      247.48      233.81     10.20 o 
   3  -9   4       11.50       12.40      2.90 o 
   4  -9   4        7.74        7.21      2.02 o 
   5  -9   4       84.88       82.05      6.46 o 
   6  -9   4      294.16      286.77      8.69 o 
   7  -9   4        1.00        4.17      4.77 o 
   8  -9   4       96.31       86.85      5.96 o 
   9  -9   4       36.20       30.83      4.98 o 
  -6  -8   4       42.49       55.37      8.95 o 
  -5  -8   4       27.47       39.66      4.80 o 
  -4  -8   4       33.37       28.11      5.19 o 
  -3  -8   4       25.86       24.70      3.84 o 
  -2  -8   4        0.42       -1.33      2.64 o 
  -1  -8   4      115.73      110.70      5.56 o 
   0  -8   4      161.53      147.39     13.98 o 
   1  -8   4       47.04       45.07      3.68 o 
   2  -8   4      547.35      543.77      8.16 o 
   3  -8   4      264.33      263.80      5.50 o 
   4  -8   4      179.45      182.33      4.70 o 
   5  -8   4      124.26      127.92      8.27 o 
   6  -8   4        6.00        4.09      3.44 o 
   7  -8   4       29.95       31.81      4.15 o 
   8  -8   4        0.16        2.99      3.53 o 
   9  -8   4       10.00        5.11      4.01 o 
  -7  -7   4       63.46       59.54      5.73 o 
  -6  -7   4        2.37       -2.15      3.12 o 
  -5  -7   4      150.63      156.89      7.22 o 
  -4  -7   4       46.81       35.33      4.07 o 
  -3  -7   4     1084.40     1035.85     24.22 o 
  -2  -7   4      113.75      125.98      7.81 o 
  -1  -7   4      787.58      751.96     30.96 o 
   0  -7   4      120.81      117.80      5.03 o 
   1  -7   4        6.39        7.99      2.37 o 
   2  -7   4      315.80      316.72      6.53 o 
   3  -7   4      605.36      597.89      8.72 o 
   4  -7   4       51.73       53.41      2.70 o 
   5  -7   4      685.51      662.15     12.87 o 
   6  -7   4      310.71      306.22     15.73 o 
   7  -7   4       11.58       11.22      3.55 o 
   8  -7   4       67.94       63.21      5.27 o 
   9  -7   4        2.34       -3.15      3.15 o 
  10  -7   4       30.14       18.94      6.63 o 
  -8  -6   4        2.45        4.18      6.22 o 
  -7  -6   4        0.33       -0.69      4.67 o 
  -6  -6   4       49.19       45.58      4.52 o 
  -5  -6   4        0.12        1.32      2.89 o 
  -4  -6   4      212.31      204.85      7.13 o 
  -3  -6   4      207.02      190.71      6.49 o 
  -2  -6   4     1564.36     1533.69     22.91 o 
  -1  -6   4       26.32       27.64      2.75 o 
   0  -6   4     1474.45     1482.26     30.18 o 
   1  -6   4       68.62       58.90      4.30 o 
   2  -6   4      180.42      182.67      4.52 o 
   3  -6   4       37.37       40.99      5.48 o 
   4  -6   4        3.11        2.74      1.72 o 
   5  -6   4      108.79       96.39      5.66 o 
   6  -6   4      276.85      237.33      7.63 o 
   7  -6   4       39.85       38.00      5.12 o 
   8  -6   4       15.07       12.77      3.78 o 
   9  -6   4       49.64       49.50      5.31 o 
  10  -6   4        0.23       -0.52      3.73 o 
  -8  -5   4       51.44       75.19      9.13 o 
  -7  -5   4        1.05        0.94      3.02 o 
  -6  -5   4        0.00       -2.62      2.62 o 
  -5  -5   4      374.92      386.77      9.85 o 
  -4  -5   4        0.15       -0.06      2.30 o 
  -3  -5   4       97.80      106.10      5.32 o 
  -2  -5   4      145.49      150.33      5.08 o 
  -1  -5   4      205.70      204.51      8.85 o 
   0  -5   4       44.53       45.93      1.76 o 
   1  -5   4     1130.40     1118.24     12.97 o 
   2  -5   4        1.03        0.66      1.20 o 
   3  -5   4       84.85       86.43      3.98 o 
   4  -5   4       72.61       67.21      2.57 o 
   5  -5   4        0.99       -1.64      2.16 o 
   6  -5   4        4.25        5.18      2.95 o 
   7  -5   4        1.23        1.94      2.95 o 
   8  -5   4        2.14       -1.59      3.03 o 
   9  -5   4       47.06       48.98      5.33 o 
  -9  -4   4       19.41       18.12      6.70 o 
  -8  -4   4       91.52       93.41      9.49 o 
  -7  -4   4       78.82       79.19      9.65 o 
  -6  -4   4       38.46       36.70      6.77 o 
  -5  -4   4      241.39      249.66      7.33 o 
  -4  -4   4      116.85      129.88      3.32 o 
  -3  -4   4      185.58      201.44      6.37 o 
  -2  -4   4       17.23       21.52      2.37 o 
  -1  -4   4      226.88      241.19      3.89 o 
   0  -4   4      639.21      673.76     10.30 o 
   1  -4   4      411.00      478.30      7.86 o 
   2  -4   4      453.81      434.54      6.39 o 
   3  -4   4      131.66      142.44      3.80 o 
   4  -4   4        8.90        9.48      1.39 o 
   5  -4   4        1.34       -0.48      2.00 o 
   6  -4   4        0.64       -1.78      2.50 o 
   7  -4   4        4.53        5.19      3.20 o 
   8  -4   4       51.72       52.38      4.93 o 
   9  -4   4        9.77       12.10      4.04 o 
  -9  -3   4        8.93        9.42      6.26 o 
  -8  -3   4       40.39       38.82      6.81 o 
  -7  -3   4      261.63      247.15      7.91 o 
  -6  -3   4      321.17      334.48      7.16 o 
  -5  -3   4      587.11      569.53      8.48 o 
  -4  -3   4     1349.10     1424.79     16.33 o 
  -3  -3   4      981.40     1023.66     12.05 o 
  -2  -3   4       80.42       88.30      2.42 o 
  -1  -3   4        1.17        4.66      0.98 o 
   0  -3   4       49.14       46.12      1.82 o 
   1  -3   4      690.84      698.61      8.60 o 
   2  -3   4        6.10       12.20      1.56 o 
   3  -3   4      507.57      548.37      7.54 o 
   4  -3   4        5.09        4.96      2.02 o 
   5  -3   4      170.35      146.33      5.55 o 
   6  -3   4        1.96        1.01      2.57 o 
   7  -3   4       51.83       60.37      4.70 o 
   8  -3   4       26.66       25.45      4.54 o 
   9  -3   4       91.83       88.77      6.42 o 
 -10  -2   4        0.01        7.56      5.54 o 
  -9  -2   4       53.30       48.32      7.62 o 
  -8  -2   4       63.83       66.68     10.05 o 
  -7  -2   4        1.96       -0.67      2.26 o 
  -6  -2   4      443.86      433.83      7.39 o 
  -5  -2   4      201.03      198.32      4.45 o 
  -4  -2   4       33.14       39.90      2.02 o 
  -3  -2   4     2467.62     2700.02     27.83 o 
  -2  -2   4      195.45      192.56      3.44 o 
  -1  -2   4     4102.21     4594.36     45.27 o 
   0  -2   4      834.46      839.04      9.70 o 
   1  -2   4      242.25      208.84      3.68 o 
   2  -2   4     1197.07     1225.42     20.32 o 
   3  -2   4       27.67       32.33      2.29 o 
   4  -2   4      859.62      882.22     11.10 o 
   5  -2   4      290.86      286.70      7.57 o 
   6  -2   4       34.77       43.11      3.99 o 
   7  -2   4        3.51        5.04      3.11 o 
   8  -2   4        2.52       -0.04      3.12 o 
   9  -2   4       86.34       88.42      6.61 o 
 -10  -1   4       18.62       17.92      6.58 o 
  -9  -1   4      121.90      121.80      8.36 o 
  -8  -1   4      430.23      431.46     10.45 o 
  -7  -1   4        4.35        4.84      1.92 o 
  -6  -1   4      273.70      269.80      5.43 o 
  -5  -1   4       29.08       33.32      2.09 o 
  -4  -1   4      138.37      144.59      3.50 o 
  -3  -1   4      108.47      119.48      2.88 o 
  -2  -1   4      149.91      187.05      4.01 o 
  -1  -1   4      252.43      292.36      4.36 o 
   0  -1   4     3667.57     3867.43     38.27 o 
   1  -1   4       52.44       70.36      3.25 o 
   2  -1   4      165.15      135.80      3.40 o 
   3  -1   4       22.48       18.70      1.60 o 
   4  -1   4      207.10      202.24      4.36 o 
   5  -1   4      684.77      717.61     13.40 o 
   6  -1   4       26.38       21.75      3.99 o 
   7  -1   4      175.90      176.90      7.40 o 
   8  -1   4        0.38        2.57      3.29 o 
   9  -1   4        1.00        6.38      4.00 o 
 -11   0   4       20.92       30.99      7.23 o 
 -10   0   4        8.07        4.96      3.74 o 
  -9   0   4       81.71       70.17      5.13 o 
  -8   0   4       25.60       22.14      4.67 o 
  -7   0   4      319.94      303.82      6.03 o 
  -6   0   4        8.16        7.35      1.60 o 
  -5   0   4      388.80      359.54      7.54 o 
  -4   0   4      109.17      109.58      3.13 o 
  -3   0   4      295.86      274.29      7.18 o 
  -2   0   4      694.55      741.09      9.90 o 
  -1   0   4     1565.93     1603.45     18.81 o 
   0   0   4     2133.45     2283.60     28.31 o 
   1   0   4       69.79       73.67      3.26 o 
   2   0   4      358.55      402.07      7.66 o 
   3   0   4       35.07       41.46      2.14 o 
   4   0   4       99.06       99.19      3.42 o 
   5   0   4        7.60        3.97      2.53 o 
   6   0   4       52.37       54.58      4.38 o 
   7   0   4        5.14        5.88      3.33 o 
   8   0   4       60.49       61.55      6.56 o 
 -11   1   4       29.65       35.87      5.02 o 
 -10   1   4        0.58        2.99      5.55 o 
  -9   1   4       69.19       75.36      4.99 o 
  -8   1   4      234.37      236.44      7.46 o 
  -7   1   4       20.87       25.51      2.17 o 
  -6   1   4      577.21      570.19      8.70 o 
  -5   1   4      246.01      244.83      4.69 o 
  -4   1   4      763.20      733.72      9.19 o 
  -3   1   4      128.71      139.03      3.99 o 
  -2   1   4        5.17        4.04      0.78 o 
  -1   1   4       25.62       27.22      2.05 o 
   0   1   4      409.98      407.94      5.45 o 
   1   1   4      166.36      182.91      7.79 o 
   2   1   4      783.34      779.45     15.36 o 
   3   1   4      110.74      114.83      4.72 o 
   4   1   4       93.02       90.56      3.49 o 
   5   1   4       74.01       75.39      3.40 o 
   6   1   4       62.92       60.29      4.55 o 
   7   1   4       37.53       30.01      4.28 o 
   8   1   4        7.49       13.27      4.14 o 
 -11   2   4      107.32       98.87      6.65 o 
 -10   2   4      120.02      113.03      6.24 o 
  -9   2   4       91.46       86.20      5.27 o 
  -8   2   4        0.81       -2.45      2.45 o 
  -7   2   4      372.98      351.84      9.86 o 
  -6   2   4        7.48        8.03      1.53 o 
  -5   2   4       74.73       68.11      2.87 o 
  -4   2   4       42.28       46.74      2.10 o 
  -3   2   4       18.45       18.79      1.97 o 
  -2   2   4      425.60      413.83      7.57 o 
  -1   2   4      168.04      158.25      4.38 o 
   0   2   4        4.63        5.52      0.96 o 
   1   2   4      411.32      419.92      6.64 o 
   2   2   4      115.59      112.29      3.31 o 
   3   2   4      943.32      953.78     12.39 o 
   4   2   4      419.46      404.92      7.32 o 
   5   2   4       90.80      100.96      4.17 o 
   6   2   4       35.41       34.10      4.07 o 
   7   2   4       41.07       42.74      6.05 o 
 -11   3   4        6.09        3.87      5.65 o 
 -10   3   4        7.54       -1.43      2.98 o 
  -9   3   4      152.89      147.69      6.51 o 
  -8   3   4       25.96       24.68      3.50 o 
  -7   3   4       97.73       90.54      3.30 o 
  -6   3   4        5.63        8.00      2.04 o 
  -5   3   4      265.63      262.08      4.89 o 
  -4   3   4      241.42      250.07      4.51 o 
  -3   3   4       77.83       75.73      2.41 o 
  -2   3   4      260.89      243.55     13.12 o 
  -1   3   4      992.69      984.90     11.33 o 
   0   3   4        0.30        1.22      1.05 o 
   1   3   4      106.02      113.47      3.24 o 
   2   3   4       10.18       10.86      1.82 o 
   3   3   4      285.99      276.48      5.84 o 
   4   3   4      355.05      367.96      7.29 o 
   5   3   4       82.70       87.24      6.30 o 
   6   3   4      157.63      181.37      7.38 o 
   7   3   4       33.24       40.31      4.74 o 
 -11   4   4        0.16       -1.83      3.49 o 
 -10   4   4      124.01      120.31      6.45 o 
  -9   4   4        6.89        7.79      3.37 o 
  -8   4   4       67.01       66.19      6.73 o 
  -7   4   4       24.22       21.82      2.06 o 
  -6   4   4      645.95      619.67      8.84 o 
  -5   4   4       92.61      105.34      3.25 o 
  -4   4   4      256.82      243.05      4.48 o 
  -3   4   4       81.69       89.51      4.15 o 
  -2   4   4      205.78      182.09      4.72 o 
  -1   4   4     1597.02     1548.98     17.16 o 
   0   4   4       39.49       39.22      1.99 o 
   1   4   4      746.97      729.70     10.00 o 
   2   4   4        0.26        1.07      1.73 o 
   3   4   4       97.29       97.88      4.79 o 
   4   4   4        7.04        5.59      2.28 o 
   5   4   4        6.10        6.64      2.48 o 
   6   4   4        4.53        9.53      3.49 o 
 -11   5   4      108.20      102.34      6.52 o 
 -10   5   4       15.49       17.05      3.86 o 
  -9   5   4      170.58      183.38      9.18 o 
  -8   5   4        2.89        2.55      2.85 o 
  -7   5   4      203.75      223.58      5.14 o 
  -6   5   4      655.68      681.61      9.67 o 
  -5   5   4        0.06       -0.97      1.40 o 
  -4   5   4        0.05       -0.02      1.31 o 
  -3   5   4        3.48        6.70      1.40 o 
  -2   5   4      477.78      441.26     15.08 o 
  -1   5   4      287.79      265.88      4.88 o 
   0   5   4      796.13      750.97     10.19 o 
   1   5   4        8.58       11.70      1.95 o 
   2   5   4      450.31      416.95      7.64 o 
   3   5   4        0.62       -0.88      2.10 o 
   4   5   4      154.43      163.46      8.81 o 
   5   5   4       10.45       11.54      4.55 o 
 -11   6   4       77.49       86.22      6.26 o 
 -10   6   4      147.77      169.11      7.58 o 
  -9   6   4       26.80       23.15      3.80 o 
  -8   6   4       37.15       45.81      4.17 o 
  -7   6   4       44.93       52.94      2.94 o 
  -6   6   4      221.16      239.56      7.31 o 
  -5   6   4      133.98      150.05      4.17 o 
  -4   6   4       53.33       54.00      2.67 o 
  -3   6   4      183.10      174.22      4.20 o 
  -2   6   4      224.60      218.88      6.99 o 
  -1   6   4       14.83       13.42      1.74 o 
   0   6   4      227.74      217.59      5.07 o 
   1   6   4        0.19       -1.40      1.81 o 
   2   6   4        0.03        4.54      2.93 o 
   3   6   4      268.04      255.90      8.13 o 
   4   6   4       12.72       13.51      3.58 o 
   5   6   4      128.99      133.00      9.29 o 
 -11   7   4        1.42       -3.55      3.55 o 
 -10   7   4        0.55       -1.83      3.21 o 
  -9   7   4       40.98       48.05      4.57 o 
  -8   7   4       53.33       50.78      4.36 o 
  -7   7   4        0.04       -0.70      1.94 o 
  -6   7   4       10.00       14.55      2.26 o 
  -5   7   4       34.66       40.75      2.73 o 
  -4   7   4        1.65        1.99      1.85 o 
  -3   7   4      220.06      235.45      7.55 o 
  -2   7   4       20.67       19.79      3.17 o 
  -1   7   4      301.98      293.66      8.16 o 
   0   7   4       20.14       16.53      3.24 o 
   1   7   4      250.16      247.62     12.18 o 
   2   7   4       18.24       25.64      3.78 o 
   3   7   4        0.20        3.39      5.08 o 
   4   7   4        5.30        5.44      4.60 o 
 -11   8   4      107.80      100.64      6.87 o 
 -10   8   4      121.29      134.95      7.27 o 
  -9   8   4        0.03        0.14      8.44 o 
  -8   8   4       39.90       42.95      4.35 o 
  -7   8   4       28.60       36.37      3.09 o 
  -6   8   4       15.20       15.76      4.40 o 
  -5   8   4      136.44      149.07      6.16 o 
  -4   8   4       19.93       25.19      3.63 o 
  -3   8   4      226.14      212.27      7.13 o 
  -2   8   4      141.98      150.07     12.03 o 
  -1   8   4       64.93       64.92      4.66 o 
   0   8   4      201.98      198.68      7.29 o 
   1   8   4        5.68        0.35      3.27 o 
   2   8   4      186.53      191.97     11.96 o 
   3   8   4       13.83       18.49      6.95 o 
 -11   9   4       60.62       46.04      8.36 o 
 -10   9   4      116.80      127.36     10.77 o 
  -9   9   4      151.10      165.44     11.40 o 
  -8   9   4       12.29       12.80      5.05 o 
  -7   9   4      371.07      411.37     16.05 o 
  -6   9   4        0.30       -0.07      2.83 o 
  -5   9   4      131.45      135.64      6.33 o 
  -4   9   4       27.79       34.50      8.26 o 
  -3   9   4       42.76       50.21      6.16 o 
  -2   9   4        5.68        6.90      6.44 o 
  -1   9   4       32.95       35.20      4.42 o 
   0   9   4       33.97       44.17      7.46 o 
   1   9   4       55.95       48.44      8.33 o 
   2   9   4      150.29      169.29     12.14 o 
 -10  10   4       12.81       19.51      6.62 o 
  -9  10   4       34.02       42.30      7.60 o 
  -8  10   4      152.85      148.12     10.56 o 
  -7  10   4      179.49      188.12      7.56 o 
  -6  10   4      693.16      727.09     15.01 o 
  -5  10   4       29.30       31.96      4.23 o 
  -4  10   4      192.38      205.53      7.69 o 
  -3  10   4        0.17       -3.32      3.32 o 
  -2  10   4       29.54       28.09      4.08 o 
  -1  10   4       29.18       23.76      7.25 o 
   0  10   4        6.18        5.83      6.33 o 
   1  10   4       47.62       56.75      9.39 o 
  -9  11   4        0.19        6.60      5.65 o 
  -8  11   4       13.92       12.19      5.96 o 
  -7  11   4        0.59       -2.07      3.20 o 
  -6  11   4       10.60        7.26      3.70 o 
  -5  11   4       42.27       43.72      4.79 o 
  -4  11   4        2.07        5.28      3.46 o 
  -3  11   4       99.85       76.84      8.92 o 
  -2  11   4       40.21       31.68      7.63 o 
  -1  11   4       44.71       33.40      8.39 o 
  -8  12   4       12.32       12.79      5.98 o 
  -7  12   4      189.12      216.26      9.88 o 
  -6  12   4        5.75        8.79      3.95 o 
  -5  12   4       99.03       92.70      9.40 o 
  -4  12   4        1.43        2.83      6.22 o 
  -3  12   4        0.00       -6.03      6.03 o 
   0 -13   5        5.24        1.78      3.89 o 
   1 -13   5       88.78       85.96      6.40 o 
   2 -13   5       33.30       27.18      4.78 o 
   3 -13   5        1.48        4.53      3.86 o 
   4 -13   5      115.26      133.27      7.25 o 
   5 -13   5       15.62       29.78      7.70 o 
   6 -13   5       21.78       25.28      7.51 o 
  -2 -12   5       22.34       25.55      4.93 o 
  -1 -12   5        2.88        0.38      3.63 o 
   0 -12   5        8.77        9.98      4.02 o 
   1 -12   5       16.18       17.25      4.02 o 
   2 -12   5       36.08       33.22      4.68 o 
   3 -12   5      189.48      185.92      8.01 o 
   4 -12   5       13.36       11.60      3.75 o 
   5 -12   5      128.36      142.07     10.90 o 
   6 -12   5        3.76        4.81      5.87 o 
   7 -12   5       57.75       67.65      9.11 o 
  -3 -11   5       67.05       79.52      6.38 o 
  -2 -11   5        0.45       -0.11      4.45 o 
  -1 -11   5      105.32      108.29      6.42 o 
   0 -11   5       70.62       71.41      5.40 o 
   1 -11   5       12.81       12.40      3.75 o 
   2 -11   5        4.58        1.84      3.28 o 
   3 -11   5       25.51       29.75      6.15 o 
   4 -11   5      108.81      102.21     13.62 o 
   5 -11   5        9.56        0.86      5.19 o 
   6 -11   5        7.70        4.19      5.65 o 
   7 -11   5       60.42       59.63      5.46 o 
   8 -11   5       25.19       30.03      4.90 o 
  -4 -10   5        4.01        4.13      3.86 o 
  -3 -10   5        0.06        2.05      3.46 o 
  -2 -10   5       60.50       55.16      7.91 o 
  -1 -10   5       22.75       25.07      4.03 o 
   0 -10   5       81.34       82.96      5.36 o 
   1 -10   5        8.68       14.03      3.60 o 
   2 -10   5      247.76      231.19     12.51 o 
   3 -10   5       15.21       14.05      3.45 o 
   4 -10   5      268.19      276.57     10.91 o 
   5 -10   5       94.75       92.10      7.94 o 
   6 -10   5        5.33        6.05      3.39 o 
   7 -10   5       46.49       44.53      8.58 o 
   8 -10   5       63.42       65.29      7.97 o 
  -5  -9   5       25.87       30.32      7.00 o 
  -4  -9   5        0.77        0.31      5.71 o 
  -3  -9   5       38.17       46.56      4.84 o 
  -2  -9   5      116.33      106.00      7.59 o 
  -1  -9   5       20.81       18.71      3.72 o 
   0  -9   5       16.60       16.14      3.30 o 
   1  -9   5       82.81       81.52      4.99 o 
   2  -9   5      354.34      333.33      9.00 o 
   3  -9   5      274.59      281.75      6.08 o 
   4  -9   5       21.60       21.05      2.50 o 
   5  -9   5      255.79      252.32      7.89 o 
   6  -9   5        1.40       -0.38      2.90 o 
   7  -9   5       53.77       54.87      5.01 o 
   8  -9   5        0.69       -6.24      6.24 o 
   9  -9   5       49.39       50.08     12.04 o 
  -6  -8   5       17.57       15.52      9.74 o 
  -5  -8   5       77.37       77.77      5.78 o 
  -4  -8   5       34.05       39.03      4.54 o 
  -3  -8   5       25.39       21.05      3.95 o 
  -2  -8   5      371.91      363.81     10.36 o 
  -1  -8   5       91.66       84.41      4.94 o 
   0  -8   5      103.00       99.03      5.11 o 
   1  -8   5       99.71       88.97      9.09 o 
   2  -8   5        8.98        7.94      1.76 o 
   3  -8   5       39.79       41.96      2.67 o 
   4  -8   5      237.44      225.35      5.43 o 
   5  -8   5        5.40        7.67      2.95 o 
   6  -8   5      153.43      135.60      6.47 o 
   7  -8   5      157.50      145.41     12.34 o 
   8  -8   5       67.69       68.33      5.81 o 
   9  -8   5       21.08       12.21      7.49 o 
  -7  -7   5        1.00        0.96      4.17 o 
  -6  -7   5        0.91        4.34      3.48 o 
  -5  -7   5       23.82       27.13      4.16 o 
  -4  -7   5      154.67      148.67      6.68 o 
  -3  -7   5      323.68      286.97      8.53 o 
  -2  -7   5      739.65      725.89     15.17 o 
  -1  -7   5      685.74      675.51     13.00 o 
   0  -7   5      369.36      364.82      8.72 o 
   1  -7   5     1013.60     1015.23     14.73 o 
   2  -7   5       43.30       41.68      2.38 o 
   3  -7   5      261.79      269.39      5.53 o 
   4  -7   5      211.70      213.00      5.10 o 
   5  -7   5        9.88       12.28      3.12 o 
   6  -7   5       50.44       46.46      4.38 o 
   7  -7   5        5.14        8.51      3.52 o 
   8  -7   5       44.25       43.91      5.00 o 
   9  -7   5       67.06       61.00      9.66 o 
  -8  -6   5        0.90       -2.93      3.71 o 
  -7  -6   5       76.50       78.71      5.99 o 
  -6  -6   5        0.00       -0.02      4.42 o 
  -5  -6   5        5.49        4.75      3.11 o 
  -4  -6   5       38.57       35.05      3.84 o 
  -3  -6   5       32.34       38.05      3.69 o 
  -2  -6   5      110.41       89.41      9.10 o 
  -1  -6   5      109.15      119.41      4.85 o 
   0  -6   5        4.45        4.88      2.14 o 
   1  -6   5      350.33      351.80      5.81 o 
   2  -6   5      626.43      633.40      8.91 o 
   3  -6   5      825.96      829.51     11.03 o 
   4  -6   5      627.69      606.31      8.93 o 
   5  -6   5       75.84       71.24      5.60 o 
   6  -6   5      110.73      116.39      6.00 o 
   7  -6   5       10.82       13.64      3.70 o 
   8  -6   5       74.26       78.08      5.68 o 
   9  -6   5       47.67       53.88      7.41 o 
  -8  -5   5       69.74       61.69      5.65 o 
  -7  -5   5        7.05        8.62      3.54 o 
  -6  -5   5        2.41        2.00      3.52 o 
  -5  -5   5       10.62        9.56      3.09 o 
  -4  -5   5      397.30      417.00      9.87 o 
  -3  -5   5      119.63      118.30      5.40 o 
  -2  -5   5     1351.44     1330.55     20.04 o 
  -1  -5   5       62.91       72.65      2.12 o 
   0  -5   5        2.80        4.17      1.10 o 
   1  -5   5       17.96       17.35      1.63 o 
   2  -5   5      132.11      145.17      3.69 o 
   3  -5   5       70.77       63.11      2.68 o 
   4  -5   5      722.40      725.01     10.00 o 
   5  -5   5       62.16       61.31      4.22 o 
   6  -5   5        1.57        0.88      2.91 o 
   7  -5   5       57.59       56.13      6.66 o 
   8  -5   5       21.98       15.47      4.09 o 
   9  -5   5       47.14       39.48      5.37 o 
  -9  -4   5       16.09       16.61      6.86 o 
  -8  -4   5        2.03        1.59      3.27 o 
  -7  -4   5       49.39       56.17      4.72 o 
  -6  -4   5       97.21       95.51      5.27 o 
  -5  -4   5        0.72       -1.25      2.42 o 
  -4  -4   5      468.20      462.98      9.90 o 
  -3  -4   5      517.79      546.79     12.37 o 
  -2  -4   5       15.82       16.29      1.28 o 
  -1  -4   5     1468.86     1598.82     17.55 o 
   0  -4   5        3.53        4.67      1.27 o 
   1  -4   5      462.63      469.46      6.84 o 
   2  -4   5        1.51        1.52      2.00 o 
   3  -4   5      462.08      469.95      8.87 o 
   4  -4   5        0.74       -0.71      1.41 o 
   5  -4   5      153.05      138.44      5.80 o 
   6  -4   5       34.46       35.77      4.05 o 
   7  -4   5        0.01       -1.58      2.79 o 
   8  -4   5       72.19       78.25      5.79 o 
   9  -4   5        0.11       -0.41      4.75 o 
  -9  -3   5       37.11       37.57      7.53 o 
  -8  -3   5        3.25        8.47      3.25 o 
  -7  -3   5      283.27      270.17     14.47 o 
  -6  -3   5       36.74       41.58      2.67 o 
  -5  -3   5      172.76      170.40      8.99 o 
  -4  -3   5        2.00        3.18      2.46 o 
  -3  -3   5       28.90       25.14      1.66 o 
  -2  -3   5      192.88      231.72      4.24 o 
  -1  -3   5      433.49      504.12      8.40 o 
   0  -3   5     2154.11     2230.48     23.41 o 
   1  -3   5     1187.41     1205.43     13.85 o 
   2  -3   5     1452.07     1498.06     16.79 o 
   3  -3   5      195.10      211.36      4.41 o 
   4  -3   5       76.75       79.14      2.94 o 
   5  -3   5        0.03        3.39      2.53 o 
   6  -3   5        0.89       -2.65      3.49 o 
   7  -3   5        8.21       10.17      3.37 o 
   8  -3   5       50.54       31.56      4.52 o 
   9  -3   5       10.09       14.85      4.48 o 
  -9  -2   5       81.13       66.15      8.21 o 
  -8  -2   5      320.16      307.29     19.85 o 
  -7  -2   5      216.10      225.08      5.62 o 
  -6  -2   5      571.82      571.27     10.38 o 
  -5  -2   5      776.00      784.57     10.53 o 
  -4  -2   5       63.31       72.81      3.17 o 
  -3  -2   5      265.39      259.57      5.48 o 
  -2  -2   5       51.63       47.40      2.15 o 
   0  -2   5      389.61      441.40      6.25 o 
   1  -2   5     1605.56     1647.28     17.94 o 
   2  -2   5       30.80       24.00      1.80 o 
   3  -2   5     1382.75     1485.23     17.03 o 
   4  -2   5       10.17       13.78      1.76 o 
   5  -2   5       66.42       69.35      6.37 o 
   6  -2   5       39.87       42.75      4.23 o 
   7  -2   5      123.89      135.08      6.76 o 
   8  -2   5       31.62       40.15      6.76 o 
 -10  -1   5        0.74       -2.53      5.35 o 
  -9  -1   5       40.66       44.62      4.49 o 
  -8  -1   5      193.15      185.40      5.23 o 
  -7  -1   5       12.71       11.45      2.14 o 
  -6  -1   5      112.58       98.43      3.45 o 
  -5  -1   5      303.90      307.26      7.96 o 
  -4  -1   5     2108.45     2200.81     23.50 o 
  -3  -1   5     1067.24     1109.73     12.84 o 
  -2  -1   5     1547.26     1557.68     20.38 o 
  -1  -1   5       68.32       67.96      2.26 o 
   0  -1   5      195.88      179.09      3.56 o 
   1  -1   5      842.37      949.20     11.32 o 
   2  -1   5       85.42       81.36      2.77 o 
   3  -1   5       34.93       36.18      3.04 o 
   4  -1   5      355.15      349.03      6.30 o 
   5  -1   5       85.60       87.97      5.19 o 
   6  -1   5       37.72       37.86      4.04 o 
   7  -1   5       47.31       50.92      4.86 o 
   8  -1   5       96.19       96.05      6.37 o 
 -11   0   5       10.01        3.13      6.05 o 
 -10   0   5       54.10       52.77      5.00 o 
  -9   0   5        3.05        2.14      2.89 o 
  -8   0   5      281.05      281.61      8.41 o 
  -7   0   5      234.24      229.00      5.35 o 
  -6   0   5      155.29      149.01      4.02 o 
  -5   0   5       99.67      106.66      3.26 o 
  -4   0   5      426.38      405.89      6.22 o 
  -3   0   5      769.94      846.63     13.87 o 
  -2   0   5     1610.13     1708.26     18.19 o 
  -1   0   5      194.59      182.94      3.34 o 
   1   0   5      133.45      126.67      3.56 o 
   2   0   5      146.67      134.70      3.48 o 
   3   0   5      496.41      489.65      7.60 o 
   4   0   5        7.14        4.92      3.22 o 
   5   0   5      100.52      103.53      5.23 o 
   6   0   5       14.34       12.43      3.29 o 
   7   0   5       32.17       31.34      4.46 o 
   8   0   5       18.71       24.24      4.67 o 
 -11   1   5        4.12       -1.99      3.52 o 
 -10   1   5        1.19        4.03      3.37 o 
  -9   1   5      290.02      292.12     11.84 o 
  -8   1   5       37.65       33.31      2.70 o 
  -7   1   5      396.65      370.21      8.11 o 
  -6   1   5      292.47      269.92      5.33 o 
  -5   1   5      516.92      506.18      7.44 o 
  -4   1   5      488.03      476.91      7.60 o 
  -3   1   5     2617.88     2728.34     31.26 o 
  -2   1   5        8.08       12.01      2.63 o 
  -1   1   5       80.68       93.85      4.06 o 
   0   1   5        0.04        0.33      0.86 o 
   1   1   5      327.87      319.94      5.25 o 
   2   1   5      131.29      131.38      3.54 o 
   3   1   5      477.68      460.79      7.57 o 
   4   1   5      169.68      179.42      4.84 o 
   5   1   5       21.21       19.77      3.33 o 
   6   1   5      240.93      251.25     14.53 o 
   7   1   5        4.86        3.05      3.43 o 
 -11   2   5       23.94       25.35      4.65 o 
 -10   2   5       18.33       15.11      3.89 o 
  -9   2   5       14.77       12.49      3.28 o 
  -8   2   5       81.04       81.87      3.49 o 
  -7   2   5      273.56      251.59      5.34 o 
  -6   2   5      503.31      479.88      7.52 o 
  -5   2   5       36.36       36.93      3.10 o 
  -4   2   5     1103.21     1092.69     12.80 o 
  -3   2   5       83.07       87.84      4.04 o 
  -2   2   5     1367.43     1354.93     19.33 o 
  -1   2   5       54.15       50.33      3.05 o 
   0   2   5        0.36        0.99      1.40 o 
   1   2   5       71.99       80.28      4.38 o 
   2   2   5        8.75        7.01      1.59 o 
   3   2   5       50.51       54.76      2.92 o 
   4   2   5        4.89        2.79      2.01 o 
   5   2   5       53.63       64.18     11.06 o 
   6   2   5        2.40        0.23      2.94 o 
   7   2   5      210.83      226.36      9.58 o 
 -11   3   5      101.88       99.31      9.09 o 
 -10   3   5        1.31       -1.22      6.81 o 
  -9   3   5        0.12       -0.28      7.96 o 
  -8   3   5       17.48       16.20      2.27 o 
  -7   3   5      329.38      330.04      6.61 o 
  -6   3   5        0.76       -0.22      1.41 o 
  -5   3   5     1057.19     1041.91     12.74 o 
  -4   3   5      114.67      114.13      3.00 o 
  -3   3   5      244.48      251.47      3.98 o 
  -2   3   5       33.75       38.94      2.91 o 
  -1   3   5       62.43       50.84      3.14 o 
   0   3   5      285.96      299.75      5.36 o 
   1   3   5      458.92      439.68      7.89 o 
   2   3   5      368.24      356.06      6.54 o 
   3   3   5        3.44        2.64      2.42 o 
   4   3   5        0.99        0.55      2.06 o 
   5   3   5       17.02       21.48      3.42 o 
   6   3   5        9.07        8.66      5.84 o 
 -11   4   5       69.02       76.96      5.81 o 
 -10   4   5      447.16      443.10     11.49 o 
  -9   4   5       57.98       59.19      4.79 o 
  -8   4   5       22.69       32.16      2.65 o 
  -7   4   5      220.48      204.25     10.42 o 
  -6   4   5        0.05        0.70      1.49 o 
  -5   4   5       17.23       22.02      1.93 o 
  -4   4   5       27.56       27.55      3.13 o 
  -3   4   5        1.19        2.82      0.85 o 
  -2   4   5      258.37      235.19      6.33 o 
  -1   4   5      299.59      275.54      6.96 o 
   0   4   5      116.41      115.23      4.94 o 
   1   4   5      319.69      290.35      8.37 o 
   2   4   5      270.42      281.80     11.17 o 
   3   4   5       79.22       78.90      4.00 o 
   4   4   5        1.58       -0.51      4.30 o 
 -11   5   5       28.93       24.81      5.30 o 
 -10   5   5      250.93      266.24      8.85 o 
  -9   5   5      223.65      234.63     11.26 o 
  -8   5   5      320.74      329.18      6.75 o 
  -7   5   5       68.34       86.89      3.69 o 
  -6   5   5       89.21       86.17      3.46 o 
  -5   5   5       93.38      101.51      4.31 o 
  -4   5   5      293.03      276.09      5.04 o 
  -3   5   5      407.31      383.84      8.73 o 
  -2   5   5       41.44       42.43      3.57 o 
  -1   5   5      106.40      117.63      5.30 o 
   0   5   5        2.21        4.33      2.62 o 
   1   5   5      208.86      199.76      6.92 o 
   2   5   5       17.43       18.04      3.82 o 
   3   5   5       28.44       34.82      4.14 o 
   4   5   5       56.34       63.95      6.40 o 
   5   5   5       56.83       62.42      7.10 o 
 -11   6   5        2.54        6.57      3.83 o 
 -10   6   5       16.40       11.85      3.74 o 
  -9   6   5       26.29       21.45      5.22 o 
  -8   6   5       12.64       18.81      2.89 o 
  -7   6   5       53.41       58.06      5.95 o 
  -6   6   5        6.09       13.23      2.17 o 
  -5   6   5      482.81      463.05     10.19 o 
  -4   6   5        4.84        5.39      2.57 o 
  -3   6   5     1467.35     1474.70     22.55 o 
  -2   6   5      405.47      405.01      9.48 o 
  -1   6   5       19.36       16.95      3.38 o 
   0   6   5      657.46      627.62     12.81 o 
   1   6   5        1.81        3.18      2.88 o 
   2   6   5      162.53      153.64      6.68 o 
   3   6   5        9.22        8.27      3.52 o 
   4   6   5        4.88        8.68      3.68 o 
 -11   7   5        0.27       -3.54      3.54 o 
 -10   7   5       94.21      104.14     14.14 o 
  -9   7   5        2.96        1.33      3.15 o 
  -8   7   5      253.04      270.10      6.77 o 
  -7   7   5       74.63       74.63      4.84 o 
  -6   7   5        0.12       -2.90      2.90 o 
  -5   7   5       23.71       20.94      6.87 o 
  -4   7   5       15.58       18.07      3.33 o 
  -3   7   5        6.75        5.85      4.62 o 
  -2   7   5       21.83       24.18      3.55 o 
  -1   7   5       77.68       81.57      8.74 o 
   0   7   5       89.41       80.76      8.95 o 
   1   7   5      332.36      323.90      9.43 o 
   2   7   5       49.11       51.04      6.04 o 
   3   7   5       67.96       51.92      7.91 o 
 -11   8   5      174.10      157.62     12.10 o 
 -10   8   5        1.31        3.89      5.41 o 
  -9   8   5       49.13       40.90      6.88 o 
  -8   8   5       11.45        9.82      5.10 o 
  -7   8   5       47.27       53.54      4.44 o 
  -6   8   5       60.84       72.96      5.77 o 
  -5   8   5      196.29      205.21      7.33 o 
  -4   8   5       60.90       61.84      6.22 o 
  -3   8   5      183.29      174.58     12.68 o 
  -2   8   5        0.68        1.57      2.91 o 
  -1   8   5       18.62       15.48      3.70 o 
   0   8   5        0.24        0.89      3.70 o 
   1   8   5        1.81       -0.96      3.41 o 
   2   8   5       70.15       64.88      8.80 o 
 -10   9   5       34.40       31.95      7.54 o 
  -9   9   5        0.03        4.94      5.32 o 
  -8   9   5      131.59      147.68     10.84 o 
  -7   9   5       41.93       43.50      4.53 o 
  -6   9   5      169.05      167.38      7.18 o 
  -5   9   5      108.49      111.15      5.98 o 
  -4   9   5      168.87      162.29      7.09 o 
  -3   9   5       22.28       21.09      3.83 o 
  -2   9   5       21.35       19.54      3.91 o 
  -1   9   5        2.91        0.88      3.36 o 
   0   9   5      185.90      176.61     12.06 o 
   1   9   5        0.29       -6.04      6.48 o 
 -10  10   5        6.97       14.74      6.73 o 
  -9  10   5        1.05       -2.64      4.93 o 
  -8  10   5        5.10        8.76      5.44 o 
  -7  10   5       52.07       57.79      5.23 o 
  -6  10   5       20.23       17.39      4.09 o 
  -5  10   5        7.71       12.34      3.91 o 
  -4  10   5       10.83        9.54      3.81 o 
  -3  10   5       31.68       33.49      4.85 o 
  -2  10   5       24.55       22.60      4.80 o 
  -1  10   5      164.17      170.74     12.77 o 
   0  10   5       29.96       32.85      8.04 o 
  -9  11   5       45.74       39.41      7.85 o 
  -8  11   5       84.42      113.50     10.21 o 
  -7  11   5        6.45       15.28      4.31 o 
  -6  11   5       75.65       70.36      5.80 o 
  -5  11   5        2.43        2.27      3.75 o 
  -4  11   5       48.04       43.70      5.30 o 
  -3  11   5        0.09       -2.21      6.22 o 
  -2  11   5        1.34       -5.82      5.82 o 
  -6  12   5       13.04        9.53      4.25 o 
  -5  12   5      113.06      126.58     11.19 o 
   1 -13   6        0.70       -3.55      3.55 o 
   2 -13   6        2.25       -3.08      3.43 o 
   3 -13   6       66.90       66.85      5.91 o 
   4 -13   6       22.20       16.63      6.89 o 
   5 -13   6       34.64       37.80      8.33 o 
  -2 -12   6      149.42      158.56      8.36 o 
  -1 -12   6       60.85       66.80     11.05 o 
   0 -12   6       13.63       20.18      4.33 o 
   1 -12   6        0.12       -0.89      3.24 o 
   2 -12   6        6.76       10.05      3.91 o 
   3 -12   6       48.45       41.75      4.89 o 
   4 -12   6        0.10       -2.13      5.52 o 
   5 -12   6        7.62       -0.08      5.57 o 
   6 -12   6       17.96       24.15      7.48 o 
  -3 -11   6      102.31      104.95      7.07 o 
  -2 -11   6       71.24       67.51      5.91 o 
  -1 -11   6       39.93       30.24      6.50 o 
   0 -11   6      304.12      289.99     11.07 o 
   1 -11   6       26.47       25.69      4.14 o 
   2 -11   6      118.10      112.80     13.39 o 
   3 -11   6       62.97       61.85      5.27 o 
   5 -11   6       77.58      100.22      9.66 o 
   6 -11   6        0.10        1.72      5.42 o 
   7 -11   6       41.87       43.99      8.59 o 
  -4 -10   6       21.79       25.90      4.85 o 
  -3 -10   6       54.11       52.77      5.27 o 
  -2 -10   6       57.11       55.66      5.20 o 
  -1 -10   6       35.37       34.84      4.39 o 
   0 -10   6       18.88       23.30      5.54 o 
   1 -10   6        5.08        9.58      3.38 o 
   2 -10   6       57.59       52.04      4.58 o 
   3 -10   6       16.44       21.28      4.89 o 
   4 -10   6       17.32       17.06      4.08 o 
   5 -10   6       53.33       61.22      6.23 o 
   6 -10   6       47.87       52.60      4.89 o 
   7 -10   6       24.84       19.57      4.37 o 
   8 -10   6       68.66       78.21      6.48 o 
  -5  -9   6       68.77       64.62      5.98 o 
  -4  -9   6      103.97       96.24     14.57 o 
  -3  -9   6        0.28       -0.53      3.06 o 
  -2  -9   6      107.61      103.28      6.38 o 
  -1  -9   6       16.39       22.29      3.75 o 
   0  -9   6      139.14      138.08      8.51 o 
   1  -9   6       54.50       59.92      4.68 o 
   2  -9   6       73.17       67.53      4.73 o 
   3  -9   6       21.72       15.63      3.37 o 
   4  -9   6      127.46      124.38      4.58 o 
   5  -9   6        0.64        3.19      3.09 o 
   6  -9   6        8.40       15.29      3.76 o 
   7  -9   6       10.52        8.79      3.90 o 
   8  -9   6        0.19       -3.49      3.49 o 
  -6  -8   6       23.49       24.19      4.76 o 
  -5  -8   6        5.38        7.13      3.66 o 
  -4  -8   6       42.70       38.89      4.56 o 
  -3  -8   6      442.06      429.08     13.55 o 
  -2  -8   6       24.03       25.19      5.82 o 
  -1  -8   6      838.35      777.94     17.50 o 
   0  -8   6      257.53      238.81      7.65 o 
   1  -8   6      271.40      271.44      8.00 o 
   2  -8   6      237.31      230.78      5.78 o 
   3  -8   6      109.08      116.43      4.13 o 
   4  -8   6        0.05       -0.85      1.89 o 
   5  -8   6        2.08        0.35      2.99 o 
   6  -8   6       19.85       18.02      3.92 o 
   7  -8   6       80.63       85.60      5.91 o 
   8  -8   6        5.06        4.36      3.94 o 
  -7  -7   6       32.18       27.77      4.85 o 
  -6  -7   6        6.79        7.06      3.70 o 
  -5  -7   6        3.68        3.35      3.28 o 
  -4  -7   6       19.51       24.50      3.85 o 
  -3  -7   6        1.99        3.35      2.87 o 
  -2  -7   6      421.04      405.21     19.82 o 
  -1  -7   6      150.19      138.95      5.85 o 
   0  -7   6      135.62      135.38      5.63 o 
   1  -7   6      315.50      305.20      5.72 o 
   2  -7   6      252.22      231.83      5.88 o 
   3  -7   6      198.45      193.36      5.42 o 
   4  -7   6      398.81      389.48      7.20 o 
   5  -7   6       91.75       88.13      5.21 o 
   6  -7   6       79.88       73.47      6.05 o 
   7  -7   6        2.43        0.88      3.39 o 
   8  -7   6       50.26       51.54      5.41 o 
  -8  -6   6        5.71        4.36      5.14 o 
  -7  -6   6        8.62        7.72      5.38 o 
  -6  -6   6      194.73      199.07      7.96 o 
  -5  -6   6        5.41        6.77      3.23 o 
  -4  -6   6      325.86      314.67     15.80 o 
  -3  -6   6      112.90      107.14      5.32 o 
  -2  -6   6      150.12      142.65      5.58 o 
  -1  -6   6      257.00      239.36     19.07 o 
   0  -6   6      365.97      390.96      6.35 o 
   1  -6   6        0.42        0.52      1.37 o 
   2  -6   6      144.41      135.46      3.92 o 
   3  -6   6      268.35      263.75      6.82 o 
   4  -6   6        0.88       -0.14      1.82 o 
   5  -6   6        7.79        5.79      3.09 o 
   6  -6   6        3.40       -1.38      2.86 o 
   7  -6   6       87.63      101.13      8.52 o 
   8  -6   6        1.53        1.37      3.79 o 
  -8  -5   6       16.41       19.15      4.44 o 
  -7  -5   6        0.01       -2.96      2.96 o 
  -6  -5   6      206.96      201.95      7.76 o 
  -5  -5   6       30.35       45.79      4.43 o 
  -4  -5   6       75.45       72.95      4.60 o 
  -3  -5   6      167.32      181.91     15.03 o 
  -2  -5   6      297.90      307.67      8.23 o 
  -1  -5   6      776.85      799.67     15.81 o 
   0  -5   6      534.62      531.32     13.65 o 
   1  -5   6      142.22      137.60      6.42 o 
   2  -5   6      616.46      591.98      8.60 o 
   3  -5   6       46.99       48.17      2.68 o 
   4  -5   6      122.58      121.14      4.37 o 
   5  -5   6       25.30       25.45      3.60 o 
   6  -5   6       72.51       83.76      5.91 o 
   7  -5   6        0.49       -0.97      3.00 o 
   8  -5   6      111.70      106.27      6.56 o 
  -9  -4   6       47.27       47.12      8.60 o 
  -8  -4   6       38.56       39.68      4.72 o 
  -7  -4   6       60.48       68.20      9.18 o 
  -6  -4   6      257.31      259.13      8.24 o 
  -5  -4   6      118.98      118.85      5.58 o 
  -4  -4   6      194.00      198.67      6.53 o 
  -3  -4   6       69.97       77.81      2.77 o 
  -2  -4   6      436.56      484.93      7.08 o 
  -1  -4   6       10.11        8.95      1.52 o 
   0  -4   6      285.96      278.74      9.35 o 
   1  -4   6      634.50      674.69      9.98 o 
   2  -4   6      173.60      171.31      4.20 o 
   3  -4   6      915.59      905.84     11.80 o 
   4  -4   6       27.94       27.11      2.59 o 
   5  -4   6      175.40      165.61      6.39 o 
   6  -4   6        3.39        5.52      3.11 o 
   7  -4   6      142.42      140.27      6.93 o 
   8  -4   6        0.04       -0.66      9.03 o 
  -9  -3   6       73.10       68.40      8.68 o 
  -8  -3   6       12.86       20.84      4.17 o 
  -7  -3   6      235.87      233.59     10.31 o 
  -6  -3   6        4.68        2.48      2.72 o 
  -5  -3   6      323.73      320.93      7.51 o 
  -4  -3   6      149.45      158.93      3.90 o 
  -3  -3   6      101.48       95.82      6.08 o 
  -2  -3   6       26.61       35.92      3.09 o 
  -1  -3   6       50.17       63.05      2.55 o 
   0  -3   6      427.67      432.21      6.59 o 
   1  -3   6      293.97      314.21      5.50 o 
   2  -3   6      590.52      576.06      9.28 o 
   3  -3   6      396.62      369.58      6.48 o 
   4  -3   6       55.44       57.21      2.91 o 
   5  -3   6        8.34       14.44      3.23 o 
   6  -3   6       77.71       89.26      5.28 o 
   7  -3   6       23.34       24.52      5.39 o 
   8  -3   6       38.07       36.17      6.16 o 
  -9  -2   6        0.08        8.79      5.30 o 
  -8  -2   6      235.34      236.77     12.15 o 
  -7  -2   6       15.96       15.35      2.38 o 
  -6  -2   6        0.07       -0.48      2.22 o 
  -5  -2   6      171.96      176.06      7.42 o 
  -4  -2   6        0.29        1.64      1.34 o 
  -3  -2   6       29.60       32.41      2.18 o 
  -2  -2   6     1093.89     1100.25     12.95 o 
  -1  -2   6      164.71      155.44      3.60 o 
   0  -2   6      290.41      280.41      7.57 o 
   1  -2   6        5.27        5.66      1.42 o 
   2  -2   6      168.02      169.74      4.63 o 
   3  -2   6       80.14       75.21      3.13 o 
   4  -2   6       31.46       30.48      2.41 o 
   5  -2   6       18.76       17.93      3.91 o 
   6  -2   6       61.29       65.91      4.98 o 
   7  -2   6       71.41       86.27      7.03 o 
   8  -2   6        5.95        5.67      5.85 o 
 -10  -1   6       69.70       74.76      8.80 o 
  -9  -1   6       31.38       26.99      6.01 o 
  -8  -1   6      147.73      146.18      4.88 o 
  -7  -1   6      105.73      105.41      3.98 o 
  -6  -1   6       13.05       12.45      1.95 o 
  -5  -1   6       63.92       63.86      5.18 o 
  -4  -1   6       73.07       75.78      4.78 o 
  -3  -1   6      288.01      320.04      5.38 o 
  -2  -1   6      616.90      691.44      8.94 o 
  -1  -1   6      250.15      219.45      9.38 o 
   0  -1   6      228.84      233.95      4.34 o 
   1  -1   6      286.32      278.60      5.00 o 
   2  -1   6      235.54      257.28      5.11 o 
   3  -1   6      168.54      168.07      7.24 o 
   4  -1   6       48.48       60.70      4.42 o 
   5  -1   6       99.25      102.42      5.55 o 
   6  -1   6       80.97       93.28      5.63 o 
   7  -1   6       15.45       12.89      3.89 o 
   8  -1   6        2.38        0.12      3.83 o 
 -11   0   6       14.14       10.63      6.18 o 
 -10   0   6       90.79       84.85      5.69 o 
  -9   0   6       41.96       38.15      4.08 o 
  -8   0   6      221.33      226.57      5.82 o 
  -7   0   6      606.83      613.49      9.56 o 
  -6   0   6      548.96      543.38      8.45 o 
  -5   0   6      404.53      402.45      6.67 o 
  -4   0   6      576.91      598.62      8.27 o 
  -3   0   6      116.51      111.51      2.96 o 
  -2   0   6      452.90      403.08      5.88 o 
  -1   0   6      995.12     1085.77     16.93 o 
   0   0   6       30.24       33.38      2.39 o 
   1   0   6       16.37       15.66      1.58 o 
   2   0   6     1671.30     1702.75     28.39 o 
   3   0   6       91.21      100.71      5.95 o 
   4   0   6       93.02       94.65      3.81 o 
   5   0   6      165.77      176.22      7.33 o 
   6   0   6       40.99       42.36      4.36 o 
   7   0   6       92.55      102.65      6.36 o 
 -11   1   6        0.42       -3.09      3.46 o 
 -10   1   6       17.47       10.15      3.58 o 
  -9   1   6       69.82       66.38      4.85 o 
  -8   1   6       21.00       22.15      3.69 o 
  -7   1   6      122.15      114.60      4.95 o 
  -6   1   6      652.27      621.97      9.13 o 
  -5   1   6      396.50      401.42      6.48 o 
  -4   1   6     1241.27     1228.76     14.29 o 
  -3   1   6     2490.48     2511.41     26.22 o 
  -2   1   6       57.48       51.80      3.15 o 
  -1   1   6      674.90      663.69     11.55 o 
   0   1   6       28.85       29.30      1.53 o 
   1   1   6      161.70      158.67      4.21 o 
   2   1   6        3.61        1.85      1.51 o 
   3   1   6       46.01       41.29      3.66 o 
   4   1   6       60.08       66.84      3.43 o 
   5   1   6        9.30        8.21      2.94 o 
   6   1   6      207.18      233.04     20.77 o 
   7   1   6       51.56       65.70      9.00 o 
 -11   2   6       78.85       71.42      7.31 o 
 -10   2   6        9.96        6.96      3.58 o 
  -9   2   6       82.98       73.19      6.34 o 
  -8   2   6        1.29       -0.65      1.89 o 
  -7   2   6       48.77       52.40      2.87 o 
  -6   2   6        2.48        0.86      1.52 o 
  -5   2   6       84.47       73.36      2.79 o 
  -4   2   6      152.53      164.30      3.61 o 
  -3   2   6     1244.85     1133.05     24.91 o 
  -2   2   6       20.21       15.48      2.41 o 
  -1   2   6      101.76       84.81      4.13 o 
   0   2   6       40.09       33.77      1.70 o 
   1   2   6       37.43       42.25      2.26 o 
   2   2   6      271.38      265.35      6.41 o 
   3   2   6       11.20       10.02      2.96 o 
   4   2   6      104.44      103.51      7.30 o 
   5   2   6        7.22        4.94      5.45 o 
   6   2   6       20.09       15.84      6.52 o 
 -11   3   6       27.12       31.45      6.91 o 
 -10   3   6       44.09       43.22      5.22 o 
  -9   3   6       11.49        5.30      3.90 o 
  -8   3   6      394.87      382.28      9.11 o 
  -7   3   6        7.64        7.00      2.05 o 
  -6   3   6      543.01      517.43      8.09 o 
  -5   3   6        2.48        3.97      1.60 o 
  -4   3   6      583.13      560.62     17.37 o 
  -3   3   6       67.20       58.79      7.78 o 
  -2   3   6       80.31       86.34      4.20 o 
  -1   3   6        0.81       -1.94      1.94 o 
   0   3   6       90.71       85.05      4.91 o 
   1   3   6      223.00      222.72      6.96 o 
   2   3   6       20.94       24.18      3.49 o 
   3   3   6        0.09       -1.37      2.87 o 
   4   3   6        5.05        1.92      4.29 o 
   5   3   6       60.97       71.10      8.46 o 
   6   3   6        3.27       12.15      6.93 o 
 -11   4   6       26.24       29.77      4.62 o 
 -10   4   6       54.06       59.85      5.59 o 
  -9   4   6      278.07      291.05      8.69 o 
  -8   4   6       51.37       45.45      2.99 o 
  -7   4   6      402.21      412.91      7.45 o 
  -6   4   6      253.02      278.82      5.67 o 
  -5   4   6       79.24       72.47      2.85 o 
  -4   4   6      145.00      149.06      5.43 o 
  -3   4   6      451.64      433.78      9.36 o 
  -2   4   6       72.97       66.41      5.10 o 
  -1   4   6      509.43      493.75     11.37 o 
   0   4   6      157.58      155.63      7.79 o 
   1   4   6       83.81       88.37      5.18 o 
   2   4   6        0.02       -0.21      2.82 o 
   3   4   6        0.18        0.34      2.96 o 
   4   4   6        0.61       -0.40      3.11 o 
   5   4   6       12.57       16.37      5.69 o 
 -11   5   6       20.11       15.87      4.69 o 
 -10   5   6        8.50        7.19      3.72 o 
  -9   5   6      126.54      119.46      6.05 o 
  -8   5   6       21.96       32.16      2.88 o 
  -7   5   6       20.21       12.53      2.23 o 
  -6   5   6       26.47       29.82      3.45 o 
  -5   5   6       12.02       17.99      3.37 o 
  -4   5   6      808.73      749.32     13.86 o 
  -3   5   6        5.72        3.03      2.57 o 
  -2   5   6      487.16      466.47     11.23 o 
  -1   5   6      198.62      198.41      6.89 o 
   0   5   6      332.91      319.68     19.26 o 
   1   5   6      443.02      442.70     16.94 o 
   2   5   6       15.31       16.00      3.66 o 
   3   5   6       14.98       12.59     10.31 o 
   4   5   6       25.83       34.34      4.60 o 
 -11   6   6       82.31       93.14      9.60 o 
 -10   6   6       68.00       73.45      8.55 o 
  -9   6   6      262.12      236.31     12.53 o 
  -8   6   6       85.66       89.95      5.11 o 
  -7   6   6      202.06      196.63      7.00 o 
  -6   6   6        0.03        0.97      3.47 o 
  -5   6   6       98.89      107.86      5.45 o 
  -4   6   6       62.01       57.22      4.41 o 
  -3   6   6       58.55       53.99      4.39 o 
  -2   6   6        7.98        9.70      3.28 o 
  -1   6   6        0.07        4.80      2.96 o 
   0   6   6      118.86      117.46      6.05 o 
   1   6   6      407.20      393.01     10.49 o 
   2   6   6       65.78       60.52      5.18 o 
   3   6   6      105.14      113.62      6.67 o 
 -11   7   6        7.51        3.09      5.30 o 
 -10   7   6      171.31      167.49     11.35 o 
  -9   7   6      121.61      116.07      9.63 o 
  -8   7   6       75.54       80.47      5.07 o 
  -7   7   6       52.21       55.86      4.51 o 
  -6   7   6       81.97       79.48      5.14 o 
  -5   7   6      153.35      147.72      7.49 o 
  -4   7   6      792.34      804.72     15.60 o 
  -3   7   6       18.82       15.78      3.50 o 
  -2   7   6      404.73      371.19     13.72 o 
  -1   7   6       47.25       42.96      5.79 o 
   0   7   6       49.06       57.24      4.82 o 
   1   7   6       11.89       13.65      3.88 o 
   2   7   6       18.94       20.24      4.18 o 
   3   7   6       19.44       25.16      7.51 o 
 -11   8   6       22.52       24.72      7.18 o 
 -10   8   6       33.67       23.22      7.15 o 
  -9   8   6       26.52       37.48      7.25 o 
  -8   8   6        7.60       12.17      3.57 o 
  -7   8   6       48.11       61.99      4.95 o 
  -6   8   6       10.68       10.21      3.35 o 
  -5   8   6      287.13      282.86     11.91 o 
  -4   8   6      146.18      159.00      7.75 o 
  -3   8   6      187.52      175.34     14.70 o 
  -2   8   6       23.16       25.48      4.09 o 
  -1   8   6      195.34      201.07      7.80 o 
   0   8   6        0.34       -2.33      3.01 o 
   1   8   6      128.06      130.82      7.14 o 
   2   8   6        3.43       -0.01      5.96 o 
 -10   9   6        4.65        2.15      5.80 o 
  -9   9   6       20.24       26.31      7.02 o 
  -8   9   6       19.35       23.59      4.31 o 
  -7   9   6      106.55      111.63      6.29 o 
  -6   9   6       25.76       20.10      5.71 o 
  -5   9   6      187.48      198.74     23.14 o 
  -4   9   6       18.98       16.76      4.00 o 
  -3   9   6        0.22       -0.97      4.85 o 
  -2   9   6        4.41        4.91      3.64 o 
  -1   9   6        5.13        1.92      4.98 o 
   0   9   6      336.56      349.91     10.85 o 
  -9  10   6       25.06       27.79      7.22 o 
  -8  10   6       28.33       29.35      6.85 o 
  -7  10   6        0.71       -0.44      3.61 o 
  -6  10   6       86.79       93.76      7.49 o 
  -5  10   6       80.53       73.14     10.92 o 
  -4  10   6       47.41       50.55      5.33 o 
  -3  10   6        4.36        1.03      5.49 o 
  -2  10   6       53.38       54.88      5.61 o 
  -1  10   6        2.38       -1.68      6.52 o 
  -8  11   6        6.97       20.32      6.89 o 
  -7  11   6        2.40        0.89      3.90 o 
  -6  11   6       73.06       78.81      6.33 o 
  -5  11   6      161.99      171.54      8.31 o 
  -4  11   6       42.86       51.63      5.75 o 
  -3  11   6      108.99      118.03     11.65 o 
   1 -13   7       12.69       11.88      4.32 o 
   2 -13   7       20.97       24.23      4.94 o 
   3 -13   7       56.60       56.61      5.80 o 
   4 -13   7        9.69        9.41      6.62 o 
  -1 -12   7       27.94       25.44      4.82 o 
   0 -12   7        0.24        2.61      3.88 o 
   1 -12   7      163.44      160.55      8.08 o 
   2 -12   7        0.86        2.74      4.64 o 
   3 -12   7      196.24      194.16      8.64 o 
   4 -12   7        0.24        0.47      5.70 o 
   5 -12   7       45.31       51.62      8.65 o 
   6 -12   7        8.34       13.45      7.21 o 
  -3 -11   7       88.48       86.38      6.73 o 
  -2 -11   7        0.98        0.64      3.46 o 
  -1 -11   7       29.86       23.30      4.34 o 
   0 -11   7        3.00       -3.21      3.21 o 
   1 -11   7        9.51        7.10      3.51 o 
   2 -11   7       31.26       25.38      4.56 o 
   3 -11   7        0.33       -1.35      3.29 o 
   4 -11   7       60.62       56.57      7.88 o 
   5 -11   7       27.64       21.11      7.15 o 
   6 -11   7      150.58      158.42     12.21 o 
   7 -11   7        6.09        6.99      6.80 o 
  -4 -10   7      164.01      157.50     19.05 o 
  -3 -10   7      108.62      109.39      6.81 o 
  -2 -10   7      146.49      142.23      7.21 o 
  -1 -10   7       10.72       10.68      3.63 o 
   0 -10   7        5.92        2.94      3.15 o 
   1 -10   7       89.44       88.77      5.72 o 
   2 -10   7       15.78       15.57      3.79 o 
   3 -10   7       21.19       27.22      4.06 o 
   4 -10   7       39.88       59.14      7.95 o 
   5 -10   7        0.80        5.67      5.55 o 
   6 -10   7        6.07        7.63      3.79 o 
   7 -10   7       43.63       46.79      5.47 o 
  -5  -9   7        6.25        5.22      5.96 o 
  -4  -9   7       70.27       72.02      5.93 o 
  -3  -9   7       10.23       13.16      3.71 o 
  -2  -9   7      150.58      149.88      6.88 o 
  -1  -9   7       15.61       18.86      3.74 o 
   0  -9   7      347.38      345.96      9.82 o 
   1  -9   7        0.31       -3.42      3.42 o 
   2  -9   7       43.02       48.91      4.42 o 
   3  -9   7       74.69       75.72      6.14 o 
   4  -9   7       11.80        6.69      3.32 o 
   5  -9   7        9.26       10.42      3.93 o 
   6  -9   7      125.51      122.24     10.04 o 
   7  -9   7       28.95       33.14      5.15 o 
  -6  -8   7       12.69       18.20      4.67 o 
  -5  -8   7        9.71       10.19      3.87 o 
  -4  -8   7       35.03       32.56      4.47 o 
  -3  -8   7      293.84      287.91      9.34 o 
  -2  -8   7       28.22       26.88      3.82 o 
  -1  -8   7       97.18       97.45      5.47 o 
   0  -8   7      108.13      102.65      6.11 o 
   1  -8   7       73.29       68.69      4.63 o 
   2  -8   7        5.39        5.66      2.88 o 
   3  -8   7       10.10        8.41      2.19 o 
   4  -8   7        7.57        7.02      4.45 o 
   5  -8   7      134.90      132.02     13.92 o 
   6  -8   7       50.94       56.68      5.78 o 
   7  -8   7      202.09      210.24      9.59 o 
   8  -8   7       18.95       23.65      5.13 o 
  -7  -7   7       36.04       25.52      7.70 o 
  -6  -7   7       24.41       18.62      4.46 o 
  -5  -7   7      250.14      246.85     17.06 o 
  -4  -7   7       13.92       13.04      3.71 o 
  -3  -7   7      300.58      311.57      9.23 o 
  -2  -7   7       17.94       20.47      3.42 o 
  -1  -7   7       69.84       80.04      5.89 o 
   0  -7   7      128.78      100.29      5.28 o 
   1  -7   7      245.78      231.71      5.23 o 
   2  -7   7       32.03       28.85      2.49 o 
   3  -7   7       26.55       22.99      2.53 o 
   4  -7   7       57.84       54.04      4.31 o 
   5  -7   7        0.44        1.74      3.10 o 
   6  -7   7       44.65       45.98      4.80 o 
   7  -7   7       49.40       50.12      5.38 o 
   8  -7   7       33.43       25.45      4.85 o 
  -8  -6   7        0.79        0.24      3.80 o 
  -7  -6   7        2.64       -0.47      3.40 o 
  -6  -6   7        4.37        7.56      3.51 o 
  -5  -6   7       71.63       78.95      5.40 o 
  -4  -6   7      226.90      234.58      8.65 o 
  -3  -6   7        0.04       -1.12      2.62 o 
  -2  -6   7      252.26      255.00      7.59 o 
  -1  -6   7      409.25      391.71      9.27 o 
   0  -6   7      405.66      394.62     12.41 o 
   1  -6   7      217.43      197.61      5.13 o 
   2  -6   7      873.32      843.21     11.62 o 
   3  -6   7       51.99       49.93      2.96 o 
   4  -6   7        0.18       -2.56      2.56 o 
   5  -6   7        0.74       -2.23      2.74 o 
   6  -6   7        0.15        0.84      3.16 o 
   7  -6   7       56.10       63.14      5.60 o 
   8  -6   7       40.43       41.86      5.80 o 
  -8  -5   7      234.03      262.30      9.74 o 
  -7  -5   7        0.52       -3.21      3.21 o 
  -6  -5   7       47.92       43.93      4.62 o 
  -5  -5   7      259.32      246.80      8.23 o 
  -4  -5   7      114.00      115.19      5.82 o 
  -3  -5   7       44.28       35.60      7.23 o 
  -2  -5   7      330.53      330.31      9.72 o 
  -1  -5   7      103.64      109.07      6.85 o 
   0  -5   7       53.60       53.35      2.66 o 
   1  -5   7      410.88      388.67      6.74 o 
   2  -5   7      300.79      285.34      5.81 o 
   3  -5   7      206.73      208.90      5.36 o 
   4  -5   7      349.25      348.66      9.15 o 
   5  -5   7       61.27       70.11      4.95 o 
   6  -5   7        9.70       11.20      5.27 o 
   7  -5   7       30.19       37.07      8.32 o 
   8  -5   7       18.97       18.82      4.61 o 
  -9  -4   7       50.49       49.01      8.52 o 
  -8  -4   7        0.22        2.07      3.50 o 
  -7  -4   7      319.60      319.07      9.72 o 
  -6  -4   7      360.29      350.29      9.79 o 
  -5  -4   7      556.01      551.12     12.01 o 
  -4  -4   7      493.94      460.53     10.23 o 
  -3  -4   7      682.35      700.86      9.63 o 
  -2  -4   7      100.19       84.66      4.67 o 
  -1  -4   7       50.48       53.46      7.99 o 
   0  -4   7      120.38      111.18      5.12 o 
   1  -4   7      374.40      356.53      8.95 o 
   2  -4   7       15.24       11.53      2.01 o 
   3  -4   7       60.13       54.02      3.40 o 
   4  -4   7        3.24        4.48      2.89 o 
   5  -4   7        1.58       -2.36      2.89 o 
   6  -4   7      105.96       95.25      6.63 o 
   7  -4   7        0.22       -1.45      3.26 o 
   8  -4   7        8.67        4.58      4.02 o 
  -9  -3   7       37.18       34.23      7.39 o 
  -8  -3   7        0.99        3.30      3.32 o 
  -7  -3   7        5.90        7.60      3.70 o 
  -6  -3   7        5.70        5.73      2.87 o 
  -5  -3   7       64.48       60.88      3.06 o 
  -4  -3   7      108.38      109.92      3.59 o 
  -3  -3   7       45.01       48.30      2.75 o 
  -2  -3   7      467.67      490.41      8.34 o 
  -1  -3   7      849.70      836.59     14.33 o 
   0  -3   7      586.17      640.21      8.99 o 
   1  -3   7      735.36      698.33     10.87 o 
   2  -3   7      299.83      284.54      5.86 o 
   3  -3   7        0.28        1.18      2.82 o 
   4  -3   7       27.35       35.30      7.33 o 
   5  -3   7      103.68      102.87      5.52 o 
   6  -3   7        5.88        9.49      3.56 o 
   7  -3   7       16.74       15.94      4.63 o 
 -10  -2   7       15.97       12.23      6.25 o 
  -9  -2   7       44.52       47.75      7.28 o 
  -8  -2   7      124.05      128.81      6.19 o 
  -7  -2   7      103.15      106.38      6.28 o 
  -6  -2   7      336.47      345.09      6.84 o 
  -5  -2   7      231.53      208.26      4.93 o 
  -4  -2   7       14.47       16.94      1.85 o 
  -3  -2   7       70.59       72.92      5.07 o 
  -2  -2   7      419.46      394.64      7.89 o 
  -1  -2   7        2.70        2.08      2.01 o 
   0  -2   7      260.68      251.48      4.87 o 
   1  -2   7      270.80      250.77      5.12 o 
   2  -2   7       28.52       20.01      2.08 o 
   3  -2   7        7.04        4.59      1.95 o 
   4  -2   7       65.47       70.05      9.07 o 
   5  -2   7        3.49        2.75      2.95 o 
   6  -2   7      145.74      154.59      7.20 o 
   7  -2   7        1.51       -0.96      3.57 o 
 -10  -1   7       71.25       85.63      9.11 o 
  -9  -1   7        2.70        1.31      4.53 o 
  -8  -1   7      124.37      126.91      4.76 o 
  -7  -1   7       41.91       47.73      3.13 o 
  -6  -1   7      554.85      535.67      8.66 o 
  -5  -1   7       92.47       99.69      5.32 o 
  -4  -1   7     1175.19     1149.80     14.01 o 
  -3  -1   7        2.29        2.76      2.36 o 
  -2  -1   7       15.64       12.61      1.48 o 
  -1  -1   7        1.23        0.52      1.14 o 
   0  -1   7      211.18      207.33      7.93 o 
   1  -1   7      123.79      109.36      3.45 o 
   2  -1   7      269.47      246.64      6.43 o 
   3  -1   7       63.40       55.43      4.85 o 
   4  -1   7        5.35        5.74      4.20 o 
   5  -1   7       53.08       63.15      4.85 o 
   6  -1   7       12.45       25.36      7.06 o 
   7  -1   7        2.60        3.20      3.78 o 
 -11   0   7       33.22       32.34      7.12 o 
 -10   0   7       56.40       53.05      7.41 o 
  -9   0   7        1.68        2.98      2.91 o 
  -8   0   7      120.28      118.19      4.51 o 
  -7   0   7      152.39      142.73      4.60 o 
  -6   0   7       22.28       19.62      2.20 o 
  -5   0   7      942.76      919.76     11.98 o 
  -4   0   7        0.22        2.67      1.26 o 
  -3   0   7     1713.20     1686.24     18.75 o 
  -2   0   7     1143.26     1105.73     22.56 o 
  -1   0   7      548.35      533.67     11.82 o 
   0   0   7      171.73      158.10      3.63 o 
   1   0   7      328.54      344.34      7.23 o 
   2   0   7      113.77      105.10      7.96 o 
   3   0   7        1.50        1.50      1.86 o 
   4   0   7        5.14        5.78      5.12 o 
   5   0   7       12.27       12.00      3.44 o 
   6   0   7        8.35       14.92      6.45 o 
 -11   1   7       84.22       86.84      9.06 o 
 -10   1   7      209.59      208.95      7.86 o 
  -9   1   7      131.56      131.43      6.04 o 
  -8   1   7       52.46       55.32      3.29 o 
  -7   1   7      234.32      229.41      6.85 o 
  -6   1   7        0.01       -1.29      1.58 o 
  -5   1   7       32.99       33.90      2.13 o 
  -4   1   7      277.75      276.51      6.04 o 
  -3   1   7      172.22      182.69      5.72 o 
  -2   1   7      588.72      580.18     10.96 o 
  -1   1   7       14.36       13.59      2.57 o 
   0   1   7      999.83      973.87     16.13 o 
   1   1   7       25.96       27.62      2.29 o 
   2   1   7      102.95       98.71      6.25 o 
   3   1   7       89.89       96.22      5.35 o 
   4   1   7       51.58       49.15      7.28 o 
   5   1   7       79.30       86.30      9.19 o 
   6   1   7       21.85        6.72      6.49 o 
 -11   2   7      105.33      117.93      9.60 o 
 -10   2   7        3.38        3.31      3.35 o 
  -9   2   7       43.14       44.20      6.39 o 
  -8   2   7       87.26       80.92      3.72 o 
  -7   2   7      476.26      462.80      8.00 o 
  -6   2   7      352.45      340.96      6.36 o 
  -5   2   7      780.27      800.34     10.68 o 
  -4   2   7      288.44      266.77      8.54 o 
  -3   2   7        0.49       -0.65      1.95 o 
  -2   2   7      297.51      312.47      7.89 o 
  -1   2   7        7.49        8.60      2.38 o 
   0   2   7       48.92       52.16      3.83 o 
   1   2   7      294.77      285.48      8.12 o 
   2   2   7        7.71        3.58      2.91 o 
   3   2   7        1.73       -1.89      3.84 o 
   4   2   7       11.70       20.38      6.16 o 
   5   2   7       35.75       34.97      7.84 o 
 -11   3   7       63.35       72.69      5.74 o 
 -10   3   7      100.19       94.16      5.77 o 
  -9   3   7       21.05       26.49      3.73 o 
  -8   3   7       18.26       19.82      2.55 o 
  -7   3   7        5.38        4.71      2.01 o 
  -6   3   7      143.06      134.28      5.55 o 
  -5   3   7      570.03      543.92     15.26 o 
  -4   3   7      170.11      184.61      6.33 o 
  -3   3   7      104.23       89.66      4.53 o 
  -2   3   7      206.82      204.38      7.09 o 
  -1   3   7       63.85       61.33      6.29 o 
   0   3   7      664.78      658.37     13.16 o 
   1   3   7        0.56        0.78      3.49 o 
   2   3   7       20.05       26.79      3.90 o 
   3   3   7       33.43       29.32      5.97 o 
   4   3   7       36.93       36.29      6.55 o 
   5   3   7       27.98       26.88      6.33 o 
 -11   4   7       18.38       19.15      4.92 o 
 -10   4   7      177.91      178.00      7.34 o 
  -9   4   7      191.69      197.40      7.22 o 
  -8   4   7       80.59       90.89      5.14 o 
  -7   4   7        4.18        4.01      2.85 o 
  -6   4   7      228.56      238.50      9.10 o 
  -5   4   7        0.88        2.65      3.88 o 
  -4   4   7      746.22      676.24     12.96 o 
  -3   4   7      184.46      158.31      6.04 o 
  -2   4   7      287.77      275.78      7.91 o 
  -1   4   7      390.49      385.35      9.53 o 
   0   4   7       34.24       29.70      3.88 o 
   1   4   7       63.49       60.73      4.86 o 
   2   4   7       50.57       45.98      6.75 o 
   3   4   7      101.53      111.46      6.37 o 
   4   4   7       15.81       19.99      5.91 o 
 -11   5   7       58.80       63.68      8.44 o 
 -10   5   7       34.06       44.89      7.39 o 
  -9   5   7      295.79      300.15     14.07 o 
  -8   5   7      103.14       90.75      7.06 o 
  -7   5   7      204.17      217.24      7.49 o 
  -6   5   7      153.43      138.81      7.28 o 
  -5   5   7      135.94      141.38      6.00 o 
  -4   5   7       10.18       13.37      3.31 o 
  -3   5   7      223.97      211.76     14.19 o 
  -2   5   7       10.18       13.90      3.39 o 
  -1   5   7        9.41        6.88      3.03 o 
   0   5   7      151.36      152.46      6.68 o 
   1   5   7        5.40        7.84      3.47 o 
   2   5   7       23.58       25.27      4.36 o 
   3   5   7        1.27        5.66      7.67 o 
 -11   6   7       64.54       77.13      9.14 o 
 -10   6   7       86.73       90.26      9.26 o 
  -9   6   7        5.93        7.80      5.38 o 
  -8   6   7      167.84      172.80      9.11 o 
  -7   6   7       30.20       28.04      4.51 o 
  -6   6   7      199.13      196.10      7.73 o 
  -5   6   7       40.20       40.78      4.10 o 
  -4   6   7       18.33       17.80      4.70 o 
  -3   6   7      301.36      279.70      8.51 o 
  -2   6   7        3.33        2.81      3.00 o 
  -1   6   7      284.41      266.71      8.69 o 
   0   6   7        0.04        0.36      3.10 o 
   1   6   7       37.18       37.63      4.72 o 
   2   6   7        0.87       -2.29      3.55 o 
   3   6   7        3.50        1.54      3.81 o 
 -11   7   7       30.24       32.84      7.85 o 
 -10   7   7      260.30      265.52     14.52 o 
  -9   7   7        1.26        2.94      5.48 o 
  -8   7   7       15.08       15.30      3.68 o 
  -7   7   7        0.42       -3.01      3.01 o 
  -6   7   7        0.03        1.34      3.03 o 
  -5   7   7      208.72      189.49      7.49 o 
  -4   7   7       28.16       25.79      4.12 o 
  -3   7   7        4.61        7.16      3.26 o 
  -2   7   7       87.84       96.54      5.83 o 
  -1   7   7       72.79       79.42     11.26 o 
   0   7   7       59.43       44.73      5.00 o 
   1   7   7       11.98       16.81      4.35 o 
   2   7   7       56.59       65.75     14.61 o 
 -10   8   7       18.30       28.36      7.01 o 
  -9   8   7       84.56       93.51      9.76 o 
  -8   8   7       40.42       51.71      7.61 o 
  -7   8   7      130.84      135.90     13.40 o 
  -6   8   7      319.96      316.56     19.74 o 
  -5   8   7       28.31       23.32      4.15 o 
  -4   8   7       21.29       26.04      4.28 o 
  -3   8   7       72.43       71.38      5.52 o 
  -2   8   7       19.22       28.04      7.99 o 
  -1   8   7        3.11       -2.31      3.33 o 
   0   8   7       89.95       87.10      6.41 o 
   1   8   7       77.26       75.12      6.68 o 
  -9   9   7        0.02        5.29      5.91 o 
  -8   9   7       81.46       85.65      6.22 o 
  -7   9   7       42.61       50.49      5.25 o 
  -6   9   7      188.78      207.88     13.66 o 
  -5   9   7      150.63      148.76     13.23 o 
  -4   9   7       18.70       25.10      4.97 o 
  -3   9   7      142.71      147.73      7.46 o 
  -2   9   7       63.49       57.30      5.66 o 
  -1   9   7       79.05       66.96      5.89 o 
  -8  10   7        0.30        1.96      3.98 o 
  -7  10   7       27.27       30.93      5.01 o 
  -6  10   7       16.71       19.71      4.63 o 
  -5  10   7        2.24        1.08      4.01 o 
  -4  10   7       20.03       16.13      4.42 o 
  -3  10   7        0.03        2.01      6.55 o 
  -1 -12   8        2.93        4.67      4.29 o 
   0 -12   8        1.82        0.14      3.84 o 
   1 -12   8      125.94      118.72     14.76 o 
   2 -12   8       10.75       10.69      6.29 o 
   3 -12   8       34.05       36.73      7.63 o 
   4 -12   8       17.72       20.59      7.64 o 
   5 -12   8       45.39       58.96      9.09 o 
  -3 -11   8      111.86      105.34      7.21 o 
  -2 -11   8       15.45       11.88      8.03 o 
  -1 -11   8       36.10       41.92      5.12 o 
   0 -11   8        1.01        2.35      3.52 o 
   1 -11   8       39.77       48.63      5.16 o 
   2 -11   8        0.05       -1.59      3.32 o 
   3 -11   8        0.07       -0.68      4.38 o 
   4 -11   8        2.77        9.83      6.08 o 
   5 -11   8        0.98        4.79      6.02 o 
   6 -11   8        6.97        4.90      6.70 o 
  -4 -10   8       26.04       23.19      4.83 o 
  -3 -10   8        1.63        0.14      3.60 o 
  -2 -10   8       22.20       24.09      8.81 o 
  -1 -10   8        4.32        5.97      3.48 o 
   0 -10   8       71.13       65.91      5.35 o 
   1 -10   8       10.52        7.90      4.09 o 
   2 -10   8      154.97      160.84      7.38 o 
   3 -10   8        6.09        4.81      4.59 o 
   4 -10   8       23.38       25.16      6.52 o 
   5 -10   8        1.37        3.64      6.25 o 
   6 -10   8       52.24       56.57      8.48 o 
  -5  -9   8       51.51       42.13     11.05 o 
  -4  -9   8      106.94      109.77      6.93 o 
  -3  -9   8        0.35        1.90      3.55 o 
  -2  -9   8       50.11       51.32      4.79 o 
  -1  -9   8       16.60       26.62      5.55 o 
   0  -9   8       39.20       40.98      4.50 o 
   1  -9   8       19.56       23.27      5.82 o 
   2  -9   8       48.07       49.85      4.59 o 
   3  -9   8        0.23       -1.58      4.60 o 
   4  -9   8        8.23        2.86      3.10 o 
   5  -9   8       38.62       42.26      4.67 o 
   6  -9   8       58.61       58.15      5.50 o 
   7  -9   8      132.01      127.24     11.12 o 
  -6  -8   8       26.99       19.68      4.75 o 
  -5  -8   8       47.59       40.36      9.99 o 
  -4  -8   8       52.52       49.82      5.01 o 
  -3  -8   8      609.40      605.63     13.94 o 
  -2  -8   8       13.11       18.91      3.76 o 
  -1  -8   8       98.82      108.06      5.89 o 
   0  -8   8        7.32        6.00      3.04 o 
   1  -8   8       30.82       35.91      4.04 o 
   2  -8   8       27.47       40.21      4.53 o 
   3  -8   8        9.75        9.62      2.45 o 
   4  -8   8       92.50      105.78      5.84 o 
   5  -8   8       16.69       20.95      4.02 o 
   6  -8   8        0.00        1.48      3.77 o 
   7  -8   8       22.14       25.22      4.85 o 
  -7  -7   8        9.10        8.44      4.29 o 
  -6  -7   8       15.62       16.27      4.45 o 
  -5  -7   8       58.99       49.93      5.12 o 
  -4  -7   8       49.98       48.26      4.83 o 
  -3  -7   8       19.04       17.04      3.72 o 
  -2  -7   8       19.48       23.68      5.94 o 
  -1  -7   8       62.54       53.69      4.80 o 
   0  -7   8        0.30        0.44      2.63 o 
   1  -7   8       27.43       27.10      2.52 o 
   2  -7   8      130.59      132.61      4.83 o 
   3  -7   8       36.27       38.29      3.02 o 
   4  -7   8       28.41       38.78      4.18 o 
   5  -7   8      183.00      202.78      7.85 o 
   6  -7   8        0.09       -3.21      3.21 o 
   7  -7   8        1.79       -3.22      3.71 o 
  -8  -6   8       37.84       37.43     12.42 o 
  -7  -6   8      139.21      140.57     12.54 o 
  -6  -6   8       27.52       29.52      4.46 o 
  -5  -6   8       39.14       42.15      5.25 o 
  -4  -6   8       19.67       13.49      3.55 o 
  -3  -6   8        5.96        7.67      3.03 o 
  -2  -6   8      107.53       97.18      5.19 o 
  -1  -6   8       37.51       39.77      3.69 o 
   0  -6   8       36.50       37.74      2.61 o 
   1  -6   8       15.80       14.58      2.23 o 
   2  -6   8       34.22       31.84      2.84 o 
   3  -6   8       17.33       15.18      2.42 o 
   4  -6   8       37.73       41.18      4.23 o 
   5  -6   8        0.34        2.68      3.15 o 
   6  -6   8      174.37      198.03      8.27 o 
   7  -6   8        0.21       -1.19      3.76 o 
  -8  -5   8      192.61      195.70      8.92 o 
  -7  -5   8       36.65       48.65      5.04 o 
  -6  -5   8      618.04      642.54     14.39 o 
  -5  -5   8      154.92      144.01      6.57 o 
  -4  -5   8      482.60      515.88     11.78 o 
  -3  -5   8      137.66      115.26      5.43 o 
  -2  -5   8        8.77       10.07      2.84 o 
  -1  -5   8       64.38       55.18      3.58 o 
   0  -5   8      244.14      244.50      7.67 o 
   1  -5   8       31.09       30.48      2.54 o 
   2  -5   8       33.27       36.82      2.81 o 
   3  -5   8       16.46       17.10      2.40 o 
   4  -5   8       45.46       43.89      9.08 o 
   5  -5   8       23.75       32.95      4.12 o 
   6  -5   8       11.94        8.45      5.88 o 
   7  -5   8       42.87       52.05      5.65 o 
  -9  -4   8       20.65       28.41      7.32 o 
  -8  -4   8        0.93        4.93      3.66 o 
  -7  -4   8       24.46       22.74      4.05 o 
  -6  -4   8       35.12       26.18      3.86 o 
  -5  -4   8      130.49      143.47      6.34 o 
  -4  -4   8       86.58       94.56      5.08 o 
  -3  -4   8       40.55       46.29      3.35 o 
  -2  -4   8        6.64        1.42      1.57 o 
  -1  -4   8      122.78      123.46      3.90 o 
   0  -4   8      226.95      198.05      4.76 o 
   1  -4   8     1294.77     1285.31     15.89 o 
   2  -4   8      255.02      248.61      5.74 o 
   3  -4   8      321.62      351.77      7.02 o 
   4  -4   8       21.52       28.84      3.76 o 
   5  -4   8       63.12       76.65     11.39 o 
   6  -4   8       36.71       31.47      4.61 o 
   7  -4   8        1.09       -2.79      3.70 o 
  -9  -3   8      316.93      332.54     10.63 o 
  -8  -3   8        1.48        0.21      3.30 o 
  -7  -3   8      137.64      146.73      6.65 o 
  -6  -3   8      118.42      113.43      5.58 o 
  -5  -3   8       45.10       48.87      3.48 o 
  -4  -3   8      218.23      202.62      4.88 o 
  -3  -3   8      388.27      396.16      6.86 o 
  -2  -3   8      152.74      149.43      4.07 o 
  -1  -3   8       10.43       11.65      1.79 o 
   0  -3   8        5.44        4.75      1.70 o 
   1  -3   8        0.18        0.41      1.78 o 
   2  -3   8      118.14      123.30      5.20 o 
   3  -3   8       38.73       34.58      2.83 o 
   4  -3   8      314.07      357.27     14.60 o 
   5  -3   8       81.77       98.30      9.29 o 
   6  -3   8      149.66      152.69      7.44 o 
   7  -3   8        0.41       -1.17      3.82 o 
 -10  -2   8       42.54       51.05      8.02 o 
  -9  -2   8        0.44       -2.87      5.89 o 
  -8  -2   8       95.63       98.76      5.72 o 
  -7  -2   8      139.89      145.79      6.42 o 
  -6  -2   8       21.01       21.65      2.49 o 
  -5  -2   8      444.76      430.62      7.55 o 
  -4  -2   8      601.23      605.76      9.09 o 
  -3  -2   8      694.73      708.36      9.92 o 
  -2  -2   8       36.78       43.06      2.36 o 
  -1  -2   8      894.68      839.75     11.36 o 
   0  -2   8       19.73       22.06      2.03 o 
   1  -2   8       21.16       23.57      2.22 o 
   2  -2   8       23.21       24.20      2.47 o 
   3  -2   8       12.17       10.58      3.75 o 
   4  -2   8       19.70       22.86      3.79 o 
   5  -2   8      104.74      108.08     10.84 o 
   6  -2   8        7.26       10.47      6.36 o 
 -10  -1   8       28.22       31.81      6.59 o 
  -9  -1   8        1.16       -2.77      2.77 o 
  -8  -1   8       80.94       85.31      4.07 o 
  -7  -1   8        3.50        5.40      2.23 o 
  -6  -1   8      138.46      133.06      4.38 o 
  -5  -1   8      190.55      195.18      5.76 o 
  -4  -1   8      606.35      614.78      9.07 o 
  -3  -1   8        7.24        6.17      2.01 o 
  -2  -1   8     1260.23     1264.77     15.02 o 
  -1  -1   8       27.84       19.97      3.95 o 
   0  -1   8     1136.68     1110.58     13.75 o 
   1  -1   8       10.84       13.17      2.66 o 
   2  -1   8       50.44       43.83      3.63 o 
   3  -1   8      113.58      118.52      7.41 o 
   4  -1   8      118.56      131.73      9.96 o 
   5  -1   8       22.67       30.59      6.91 o 
   6  -1   8        0.02       11.06      6.52 o 
 -10   0   8       92.60      102.13      8.88 o 
  -9   0   8       10.64       12.39      2.66 o 
  -8   0   8        1.04        0.37      2.57 o 
  -7   0   8       72.94       76.67      3.60 o 
  -6   0   8        2.83        2.80      1.79 o 
  -5   0   8       10.37        7.29      1.81 o 
  -4   0   8       21.46       21.95      1.85 o 
  -3   0   8      248.10      236.39      4.59 o 
  -2   0   8      442.65      431.95     12.35 o 
  -1   0   8      592.21      580.90     12.72 o 
   0   0   8       47.99       52.18      3.81 o 
   1   0   8      261.50      242.43      7.24 o 
   2   0   8       25.90       17.25      4.52 o 
   3   0   8       85.38       86.47      8.54 o 
   4   0   8        1.38        3.17      4.88 o 
   5   0   8       81.84       81.90      9.41 o 
   6   0   8        3.93        5.52      6.59 o 
 -11   1   8       26.81       32.37      6.82 o 
 -10   1   8        6.19        3.08      4.23 o 
  -9   1   8        5.58        3.88      2.35 o 
  -8   1   8        2.16        1.46      2.18 o 
  -7   1   8       84.14       77.17      3.60 o 
  -6   1   8      172.15      167.94      6.20 o 
  -5   1   8     1142.58     1067.48     17.57 o 
  -4   1   8      387.80      364.73      8.77 o 
  -3   1   8      148.05      125.66      5.25 o 
  -2   1   8        0.51       -1.67      2.48 o 
  -1   1   8      149.40      139.68      5.64 o 
   0   1   8      187.67      171.12      6.15 o 
   1   1   8       11.40        8.75      3.11 o 
   2   1   8        3.96        0.32      2.92 o 
   3   1   8       11.09       14.87      4.75 o 
   4   1   8       30.22       24.32      6.99 o 
   5   1   8       36.59       31.84      7.88 o 
 -11   2   8       78.18       66.44      5.49 o 
 -10   2   8       85.88      100.28      6.78 o 
  -9   2   8      116.05      110.27      5.53 o 
  -8   2   8       11.76       14.73      2.51 o 
  -7   2   8       17.04       18.34      3.25 o 
  -6   2   8      320.04      284.73      8.03 o 
  -5   2   8        9.08        4.80      2.75 o 
  -4   2   8      567.43      521.71     11.11 o 
  -3   2   8      268.36      246.65      8.36 o 
  -2   2   8      496.28      462.93     10.40 o 
  -1   2   8      426.89      392.77     18.86 o 
   0   2   8      667.90      665.40     18.01 o 
   1   2   8       75.25       77.63      5.10 o 
   2   2   8       97.76       94.13     10.33 o 
   3   2   8       66.23       79.69      5.47 o 
   4   2   8       17.88       25.57      6.54 o 
   5   2   8        6.55        8.56      5.53 o 
 -11   3   8       97.44      102.99      9.25 o 
 -10   3   8      309.92      319.74     14.53 o 
  -9   3   8      222.14      242.75      7.93 o 
  -8   3   8       30.05       36.25      3.95 o 
  -7   3   8      205.77      209.48      7.32 o 
  -6   3   8       38.06       36.33      3.90 o 
  -5   3   8       16.89       11.98      3.06 o 
  -4   3   8      112.44      109.99      9.87 o 
  -3   3   8       98.50       94.02      8.30 o 
  -2   3   8       55.77       44.10      3.93 o 
  -1   3   8      961.92      919.76     16.68 o 
   0   3   8      254.06      232.73      9.45 o 
   1   3   8      138.86      134.78      6.48 o 
   2   3   8       92.67       99.92      6.14 o 
   3   3   8       12.85       17.25      4.11 o 
   4   3   8       75.63       90.41      9.11 o 
 -11   4   8       21.12       20.19      6.51 o 
 -10   4   8       13.09       16.48      5.98 o 
  -9   4   8       91.91       95.36      5.90 o 
  -8   4   8      362.56      355.84     12.91 o 
  -7   4   8       32.18       42.37      4.19 o 
  -6   4   8      688.99      692.01     33.17 o 
  -5   4   8      154.53      144.86      6.38 o 
  -4   4   8        0.75        5.07      2.84 o 
  -3   4   8      169.14      150.70     13.58 o 
  -2   4   8        2.00        4.92      3.18 o 
  -1   4   8       75.28       78.47      9.18 o 
   0   4   8      110.60      114.39      6.16 o 
   1   4   8        3.70        4.23      4.24 o 
   2   4   8        0.45        1.10      3.55 o 
   3   4   8       41.89       51.36      5.27 o 
 -11   5   8        8.30        5.47      5.83 o 
 -10   5   8        0.52        5.55      5.37 o 
  -9   5   8        1.44       -1.18      4.81 o 
  -8   5   8      173.07      172.86      7.12 o 
  -7   5   8      108.24       94.57      5.50 o 
  -6   5   8      142.24      150.39      6.50 o 
  -5   5   8      149.74      158.80     11.65 o 
  -4   5   8      142.02      146.80      6.72 o 
  -3   5   8       58.82       65.15      5.96 o 
  -2   5   8       28.58       24.18      3.89 o 
  -1   5   8      124.26      110.49      6.08 o 
   0   5   8        8.11       10.79      3.67 o 
   1   5   8        9.55       11.39      3.90 o 
   2   5   8        4.26        3.42      3.84 o 
   3   5   8       19.56       27.40      4.99 o 
 -10   6   8        0.09        1.79      5.37 o 
  -9   6   8      117.39      126.92     10.09 o 
  -8   6   8        2.19        2.85      3.11 o 
  -7   6   8      151.42      147.48      6.98 o 
  -6   6   8       36.85       30.76      4.19 o 
  -5   6   8      114.19      102.70      6.63 o 
  -4   6   8       57.26       54.54      4.81 o 
  -3   6   8        0.07        2.13      3.12 o 
  -2   6   8      166.68      162.65      7.23 o 
  -1   6   8       22.44       24.79      4.16 o 
   0   6   8        7.02        6.95      3.81 o 
   1   6   8        9.64       13.90      4.18 o 
   2   6   8       35.53       32.41      5.24 o 
 -10   7   8      182.94      190.69     12.70 o 
  -9   7   8       11.29        9.79      5.94 o 
  -8   7   8      178.03      192.79      8.05 o 
  -7   7   8       56.81       59.84      6.21 o 
  -6   7   8      413.55      438.09     11.70 o 
  -5   7   8       18.62       15.77      4.06 o 
  -4   7   8       40.81       51.06      4.99 o 
  -3   7   8        9.29       14.71      3.96 o 
  -2   7   8       10.40        5.38      5.39 o 
  -1   7   8      134.15      130.50      7.07 o 
   0   7   8       26.26       28.84     12.19 o 
   1   7   8       20.96       20.79      4.79 o 
 -10   8   8       61.47       51.83      8.55 o 
  -9   8   8       29.78       40.61      7.93 o 
  -8   8   8        7.76        2.94      3.84 o 
  -7   8   8      587.07      631.82     14.95 o 
  -6   8   8       12.79       16.49      4.41 o 
  -5   8   8      200.85      202.51      8.38 o 
  -4   8   8       73.29       69.87      7.96 o 
  -3   8   8        5.13        1.00      4.87 o 
  -2   8   8       85.74       96.80      6.55 o 
  -1   8   8        0.88        3.70      4.02 o 
  -9   9   8        0.92       -2.67      5.14 o 
  -8   9   8        3.87        4.21      3.89 o 
  -7   9   8        1.46        5.27      3.88 o 
  -6   9   8      141.55      148.74     12.41 o 
  -5   9   8       35.25       34.50      5.11 o 
  -4   9   8        2.04        1.41      3.95 o 
  -3   9   8        5.52        5.02      9.24 o 
  -2   9   8       57.61       66.33      6.28 o 
  -6  10   8        0.00        4.26      4.22 o 
  -5  10   8       13.84       14.63      4.81 o 
   0 -12   9       18.72       22.12      6.73 o 
   1 -12   9      133.97      138.44      7.83 o 
   2 -12   9       16.62       15.15      4.46 o 
   3 -12   9       20.01       19.91      6.96 o 
  -2 -11   9        2.38        4.31      3.95 o 
  -1 -11   9      111.31      110.46     15.33 o 
   0 -11   9        0.26        2.70      3.76 o 
   1 -11   9       88.85       73.54      6.08 o 
   2 -11   9       39.24       44.03      6.97 o 
   3 -11   9       45.37       40.60      7.78 o 
   4 -11   9       40.26       41.73      8.09 o 
  -3 -10   9       67.22       62.28      5.97 o 
  -2 -10   9        0.01       -1.39      3.55 o 
  -1 -10   9      246.63      222.78     12.53 o 
   0 -10   9       15.07       22.52      4.37 o 
   1 -10   9      122.82      122.09      8.99 o 
   2 -10   9        3.30        1.81      4.63 o 
   3 -10   9       19.26       26.98      6.60 o 
   4 -10   9        9.91       10.87      6.15 o 
   5 -10   9       40.82       34.19      7.80 o 
  -5  -9   9        0.00        4.56      4.26 o 
  -4  -9   9      100.96       93.47      6.65 o 
  -3  -9   9       51.33       49.72     12.40 o 
  -2  -9   9      551.73      542.33     13.45 o 
  -1  -9   9       10.72        6.63      3.67 o 
   0  -9   9      611.13      595.19     37.51 o 
   1  -9   9       10.74       16.22      3.88 o 
   2  -9   9       93.33       91.30      8.39 o 
   3  -9   9       27.83       30.01      6.29 o 
   4  -9   9        4.47        9.72      5.88 o 
   5  -9   9        6.59        4.59      3.71 o 
   6  -9   9        2.25        2.84      3.83 o 
  -6  -8   9       26.15       31.10      5.15 o 
  -5  -8   9        0.73        0.90      3.79 o 
  -4  -8   9       13.57       17.14      4.19 o 
  -3  -8   9      106.97      114.07      7.51 o 
  -2  -8   9       12.15       11.74      3.61 o 
  -1  -8   9      110.12      102.68     12.65 o 
   0  -8   9       56.49       61.32      4.89 o 
   1  -8   9      383.46      384.78     10.31 o 
   2  -8   9        7.22        8.49      6.14 o 
   3  -8   9      274.08      299.58      7.08 o 
   4  -8   9       22.74       26.32      4.06 o 
   5  -8   9       76.99       85.67      7.05 o 
   6  -8   9       10.07       14.36      4.34 o 
  -7  -7   9        9.35       13.51      4.51 o 
  -6  -7   9       84.99       95.48      6.72 o 
  -5  -7   9      172.76      174.16      7.99 o 
  -4  -7   9        2.18        3.75      6.21 o 
  -3  -7   9       27.07       33.23      4.14 o 
  -2  -7   9       20.80       18.95      3.70 o 
  -1  -7   9        3.64        3.52      3.01 o 
   0  -7   9        4.81        2.21      3.19 o 
   1  -7   9       29.86       33.57      3.94 o 
   2  -7   9       45.26       48.15      3.34 o 
   3  -7   9        9.83        7.00      2.49 o 
   4  -7   9        6.89       10.18      3.50 o 
   5  -7   9       31.98       38.53      4.86 o 
   6  -7   9        8.00        4.82      7.37 o 
  -7  -6   9      156.63      166.89     17.20 o 
  -6  -6   9        0.78        0.38      3.39 o 
  -5  -6   9      231.66      230.72     21.88 o 
  -4  -6   9       88.49       85.52      7.43 o 
  -3  -6   9      199.41      199.20      7.40 o 
  -2  -6   9      108.67      124.38      5.93 o 
  -1  -6   9        0.26        0.09      2.55 o 
   0  -6   9      218.25      221.65      7.45 o 
   1  -6   9        0.43       -0.73      2.60 o 
   2  -6   9        2.62        4.63      2.28 o 
   3  -6   9      145.02      156.58      5.15 o 
   4  -6   9        8.04        4.89      5.59 o 
   5  -6   9       61.14       63.74      8.06 o 
   6  -6   9        1.68       -0.61      3.83 o 
  -8  -5   9        0.56       -2.04      3.69 o 
  -7  -5   9       46.25       49.06      5.15 o 
  -6  -5   9      148.77      147.82      7.16 o 
  -5  -5   9       55.33       61.64      5.06 o 
  -4  -5   9       66.08       74.75      8.78 o 
  -3  -5   9       63.21       66.68      5.47 o 
  -2  -5   9       80.44       83.57      8.17 o 
  -1  -5   9      236.00      264.18      5.91 o 
   0  -5   9      142.44      143.92      4.51 o 
   1  -5   9      122.51      125.66      5.57 o 
   2  -5   9      161.76      172.89      5.18 o 
   3  -5   9       49.65       52.92      3.44 o 
   4  -5   9      278.12      298.61      9.25 o 
   5  -5   9        0.31       -3.27      3.27 o 
   6  -5   9       47.20       52.79      5.51 o 
  -9  -4   9       45.74       52.59      8.34 o 
  -8  -4   9      366.66      383.73     11.54 o 
  -7  -4   9        0.08       -0.48      3.19 o 
  -6  -4   9      293.01      312.96      9.56 o 
  -5  -4   9       10.65       10.53      4.26 o 
  -4  -4   9       27.75       25.41      3.48 o 
  -3  -4   9      153.07      143.99      4.91 o 
  -2  -4   9       15.65       16.10      2.59 o 
  -1  -4   9        3.15        4.22      1.93 o 
   0  -4   9       54.75       54.91      3.06 o 
   1  -4   9       67.32       68.07      4.03 o 
   2  -4   9       41.27       38.32      2.97 o 
   3  -4   9       61.36       67.15      3.64 o 
   4  -4   9       56.72       48.36      4.55 o 
   5  -4   9      219.51      242.38      8.85 o 
   6  -4   9        4.21        5.84      6.23 o 
  -9  -3   9      143.31      149.42      7.85 o 
  -8  -3   9        9.20        5.24      3.63 o 
  -7  -3   9      384.60      391.14     15.40 o 
  -6  -3   9        2.99        5.49      2.95 o 
  -5  -3   9      279.27      288.42      8.38 o 
  -4  -3   9       79.03       74.09      3.46 o 
  -3  -3   9       71.00       81.74      3.67 o 
  -2  -3   9       72.46       68.24      3.27 o 
  -1  -3   9      275.80      262.87      5.73 o 
   0  -3   9      171.74      185.46      4.86 o 
   1  -3   9       18.64       16.37      2.32 o 
   2  -3   9       60.63       67.62      3.43 o 
   3  -3   9       31.66       29.65      2.96 o 
   4  -3   9       12.75       19.61      3.68 o 
   5  -3   9        5.18        7.11      5.96 o 
   6  -3   9       36.53       43.89      8.33 o 
  -9  -2   9       29.98       35.64      4.78 o 
  -8  -2   9       20.60       22.83      4.03 o 
  -7  -2   9       41.02       44.34      4.34 o 
  -6  -2   9       15.83       19.82      3.08 o 
  -5  -2   9       12.46        8.21      2.08 o 
  -4  -2   9      206.46      216.41      5.20 o 
  -3  -2   9       21.71       18.17      2.08 o 
  -2  -2   9       16.42       23.70      2.15 o 
  -1  -2   9       54.28       46.21      2.62 o 
   0  -2   9      109.77      113.57      5.52 o 
   1  -2   9      167.94      160.13      6.32 o 
   2  -2   9      260.02      281.16     11.90 o 
   3  -2   9       99.04      115.14      5.89 o 
   4  -2   9      121.85      144.65     10.79 o 
   5  -2   9        0.15       -5.45      5.45 o 
   6  -2   9       10.33       17.24      6.54 o 
 -10  -1   9      186.22      207.91     12.23 o 
  -9  -1   9      123.89      113.41      6.28 o 
  -8  -1   9       53.91       55.27      5.16 o 
  -7  -1   9        8.30        8.65      2.34 o 
  -6  -1   9      366.98      375.75      9.24 o 
  -5  -1   9       38.76       37.71      2.71 o 
  -4  -1   9        2.45        3.13      1.64 o 
  -3  -1   9      170.62      149.32      5.89 o 
  -2  -1   9        1.01        3.44      2.50 o 
  -1  -1   9      181.19      175.03     11.20 o 
   0  -1   9       10.89       11.79      3.08 o 
   1  -1   9        9.30       11.31      3.24 o 
   2  -1   9        6.60        4.43      3.85 o 
   3  -1   9      259.37      281.52      8.73 o 
   4  -1   9      121.61      145.53     10.97 o 
   5  -1   9       83.96       78.51      9.58 o 
 -10   0   9       17.99       10.17      5.38 o 
  -9   0   9       33.85       40.26      3.40 o 
  -8   0   9       26.80       30.55      3.03 o 
  -7   0   9       44.63       48.08      3.41 o 
  -6   0   9       31.95       35.90      2.69 o 
  -5   0   9      224.65      217.89      9.85 o 
  -4   0   9      250.40      262.81      7.66 o 
  -3   0   9       59.23       64.09      4.37 o 
  -2   0   9      496.80      443.30     11.08 o 
  -1   0   9        0.22        1.16      2.64 o 
   0   0   9        0.04       -1.77      2.61 o 
   1   0   9        7.95        7.09      5.68 o 
   2   0   9       12.19        7.52      3.39 o 
   3   0   9        2.07       -3.09      3.89 o 
   4   0   9       21.50       33.47      7.76 o 
   5   0   9        7.27        3.61      6.40 o 
 -10   1   9        0.60       -0.27      4.40 o 
  -9   1   9       96.91       96.81      5.57 o 
  -8   1   9        0.28       -0.71      2.80 o 
  -7   1   9        0.18        0.88      2.72 o 
  -6   1   9        1.73        2.79      2.95 o 
  -5   1   9      172.42      166.14      6.64 o 
  -4   1   9       21.79       19.80      3.38 o 
  -3   1   9      170.63      159.86      6.18 o 
  -2   1   9       13.37       13.28      4.27 o 
  -1   1   9      368.21      346.33      9.28 o 
   0   1   9        8.40        6.63      3.19 o 
   1   1   9      163.42      168.21      6.99 o 
   2   1   9        9.45        8.02      3.33 o 
   3   1   9       71.38       78.55      5.66 o 
   4   1   9        0.06       -0.70      5.20 o 
 -10   2   9       11.62       19.23      6.03 o 
  -9   2   9      103.20      104.25      5.87 o 
  -8   2   9       25.80       19.20      3.63 o 
  -7   2   9      354.40      342.49      9.45 o 
  -6   2   9       72.36       80.32      7.84 o 
  -5   2   9       20.33       20.27      5.16 o 
  -4   2   9       64.52       57.64      4.47 o 
  -3   2   9       12.66        8.51      4.57 o 
  -2   2   9       77.63       74.98      4.82 o 
  -1   2   9        2.63        2.85      3.00 o 
   0   2   9      239.14      220.91     11.82 o 
   1   2   9       25.00       21.11      4.73 o 
   2   2   9       69.59       71.95      5.60 o 
   3   2   9       11.31        7.78      3.89 o 
   4   2   9        6.07       11.21      6.14 o 
 -10   3   9      174.54      173.11     11.39 o 
  -9   3   9       25.64       34.81      4.35 o 
  -8   3   9      336.63      361.82      9.93 o 
  -7   3   9       37.16       43.02      4.23 o 
  -6   3   9      430.32      432.04     10.70 o 
  -5   3   9      444.12      438.14     10.91 o 
  -4   3   9       95.01       87.99      5.20 o 
  -3   3   9      117.81      101.45      5.56 o 
  -2   3   9      343.60      318.18      9.27 o 
  -1   3   9       54.44       55.34      4.97 o 
   0   3   9       61.46       53.18      4.87 o 
   1   3   9        2.18        5.33      3.51 o 
   2   3   9        3.21       -3.40      3.40 o 
   3   3   9        6.81        8.07      5.63 o 
 -10   4   9       76.56       81.23      8.84 o 
  -9   4   9        4.45        6.55      3.39 o 
  -8   4   9        0.61        1.80      3.84 o 
  -7   4   9        4.61        9.17      4.58 o 
  -6   4   9        3.79        4.26      3.25 o 
  -5   4   9       95.51       93.29      6.54 o 
  -4   4   9       29.70       29.09      4.94 o 
  -3   4   9      328.11      325.20      9.53 o 
  -2   4   9      142.19      136.44      6.63 o 
  -1   4   9      179.55      162.93      7.08 o 
   0   4   9       59.93       56.69      5.14 o 
   1   4   9      101.84       93.50      6.33 o 
   2   4   9       46.70       47.72      8.30 o 
 -10   5   9      131.34      135.32     11.13 o 
  -9   5   9       10.30        8.88      7.16 o 
  -8   5   9      330.91      331.94     17.09 o 
  -7   5   9       34.47       31.86      5.02 o 
  -6   5   9        5.67        6.96      3.54 o 
  -5   5   9        3.04        1.07      3.16 o 
  -4   5   9       17.54        9.33      3.55 o 
  -3   5   9        1.12       -1.03      4.57 o 
  -2   5   9        6.30        8.89      3.46 o 
  -1   5   9       11.95       15.80      4.05 o 
   0   5   9       12.49       10.18      4.00 o 
   1   5   9        9.87       11.97      4.42 o 
   2   5   9       51.99       51.36      5.90 o 
 -10   6   9        5.73       15.85      6.36 o 
  -9   6   9      129.39      136.47      7.27 o 
  -8   6   9       34.92       30.62      4.59 o 
  -7   6   9      313.47      321.60      9.97 o 
  -6   6   9       52.19       47.89      5.68 o 
  -5   6   9      189.19      198.18      8.06 o 
  -4   6   9       53.51       47.95      5.21 o 
  -3   6   9      324.37      307.24      9.87 o 
  -2   6   9       21.06       17.90      4.27 o 
  -1   6   9        0.01        1.03      3.58 o 
   0   6   9        0.97       -1.13      3.72 o 
   1   6   9        0.59       -0.68      4.05 o 
  -9   7   9        0.17       -1.82      3.56 o 
  -8   7   9       31.03       29.54      4.72 o 
  -7   7   9       67.45       66.39      5.62 o 
  -6   7   9      377.84      400.28     15.74 o 
  -5   7   9        2.25        1.23      3.57 o 
  -4   7   9      309.71      314.54     10.24 o 
  -3   7   9        1.26        1.45      3.58 o 
  -2   7   9       56.72       58.68      5.74 o 
  -1   7   9        3.32       -2.31      3.76 o 
  -9   8   9       46.03       42.97      8.34 o 
  -8   8   9       27.89       35.61      5.30 o 
  -7   8   9       51.25       52.79      5.73 o 
  -6   8   9       21.95       25.04      4.91 o 
  -5   8   9       29.18       35.63      5.23 o 
  -4   8   9        4.38        8.39      4.16 o 
  -3   8   9       82.26       88.77      6.68 o 
  -2   8   9        2.71       -3.43      3.83 o 
  -7   9   9       85.81       94.97      7.61 o 
  -6   9   9       61.85       71.64      6.42 o 
  -5   9   9        9.84       15.61      4.61 o 
  -1 -11  10       28.38       33.09      5.10 o 
   0 -11  10      189.42      193.38     12.85 o 
   1 -11  10        5.53        5.56      4.05 o 
   2 -11  10       29.92       39.92      5.20 o 
   3 -11  10        0.00       -0.11      5.50 o 
  -3 -10  10       91.25       88.21      7.27 o 
  -2 -10  10       42.45       45.80      5.34 o 
  -1 -10  10      319.77      310.36     10.51 o 
   0 -10  10       43.99       59.58      7.99 o 
   1 -10  10      258.09      272.96     10.61 o 
   2 -10  10        0.12       -1.96      3.63 o 
   3 -10  10        9.98       15.68      6.54 o 
   4 -10  10       15.03       13.63      6.66 o 
  -4  -9  10        0.02       -3.67      3.67 o 
  -3  -9  10        2.86        2.95      4.33 o 
  -2  -9  10      145.47      139.73      8.17 o 
  -1  -9  10        0.26        4.14      3.70 o 
   0  -9  10      163.63      164.19      7.66 o 
   1  -9  10       29.57       29.78      4.47 o 
   2  -9  10      132.56      143.48      7.20 o 
   3  -9  10       38.28       27.91      6.61 o 
   4  -9  10       80.28      106.45      9.71 o 
   5  -9  10        0.55        2.13      5.88 o 
  -5  -8  10        4.37        2.44      3.87 o 
  -4  -8  10      130.28      130.47      7.31 o 
  -3  -8  10        4.96       12.57      3.88 o 
  -2  -8  10      121.80      124.40      6.72 o 
  -1  -8  10       83.71       74.67      5.45 o 
   0  -8  10      101.74      108.06      6.09 o 
   1  -8  10        1.96        1.21      3.12 o 
   2  -8  10        1.39        2.16      3.99 o 
   3  -8  10        8.82       15.34      5.71 o 
   4  -8  10       20.38       21.86      4.25 o 
   5  -8  10       41.54       31.43      5.06 o 
  -6  -7  10       13.38       14.94      7.62 o 
  -5  -7  10       45.19       39.28      5.18 o 
  -4  -7  10        0.30        2.85      3.59 o 
  -3  -7  10       87.56       90.38      5.76 o 
  -2  -7  10        0.81        0.27      2.97 o 
  -1  -7  10      358.27      367.37     10.11 o 
   0  -7  10       35.67       34.84      4.04 o 
   1  -7  10      351.73      342.16      9.65 o 
   2  -7  10       47.54       45.89      4.47 o 
   3  -7  10       49.77       53.43      4.81 o 
   4  -7  10      147.36      149.75      7.07 o 
   5  -7  10        1.62        6.22      4.87 o 
  -7  -6  10       80.64       74.39      7.34 o 
  -6  -6  10       24.62       20.37      4.48 o 
  -5  -6  10      266.58      255.45     13.04 o 
  -4  -6  10       21.79       18.02      3.93 o 
  -3  -6  10       71.38       68.22      4.98 o 
  -2  -6  10        4.25        2.36      2.84 o 
  -1  -6  10       50.45       43.31      4.19 o 
   0  -6  10      374.68      365.18     11.80 o 
   1  -6  10       39.70       40.09      3.19 o 
   2  -6  10      307.30      303.67     10.08 o 
   3  -6  10      214.06      213.70     11.72 o 
   4  -6  10       72.96       69.95      5.50 o 
   5  -6  10       95.66       85.25      6.32 o 
  -8  -5  10        3.69        4.68      8.88 o 
  -7  -5  10       98.03      104.54      7.52 o 
  -6  -5  10      230.74      225.88     17.72 o 
  -5  -5  10      136.54      131.74      6.53 o 
  -4  -5  10      140.99      136.14      7.70 o 
  -3  -5  10        2.67       -0.44      2.71 o 
  -2  -5  10       15.14       15.70      5.57 o 
  -1  -5  10       15.37       13.57      2.35 o 
   0  -5  10        0.42       -1.75      1.87 o 
   1  -5  10        3.35        5.16      2.29 o 
   2  -5  10       27.88       24.08      2.90 o 
   3  -5  10       23.66       20.73      3.74 o 
   4  -5  10      129.83      149.84      7.20 o 
   5  -5  10       17.63       14.47      6.59 o 
  -8  -4  10      103.10      104.56     11.82 o 
  -7  -4  10        1.81       -1.77      3.35 o 
  -6  -4  10       98.14       97.71      5.90 o 
  -5  -4  10       52.02       54.03      4.55 o 
  -4  -4  10      123.70      146.90      7.92 o 
  -3  -4  10      114.45      116.99     10.71 o 
  -2  -4  10      208.58      195.46      5.22 o 
  -1  -4  10       95.62       97.75      4.37 o 
   0  -4  10      106.18      112.88      4.19 o 
   1  -4  10        3.08        1.95      2.50 o 
   2  -4  10        5.30       13.80      3.67 o 
   3  -4  10       30.21       32.41      6.42 o 
   4  -4  10        1.51       -0.16      5.25 o 
   5  -4  10       19.45       17.43      7.08 o 
  -9  -3  10        4.70        1.92      4.02 o 
  -8  -3  10       45.57       46.97      5.23 o 
  -7  -3  10       13.78       17.44      8.10 o 
  -6  -3  10       69.14       79.87      5.17 o 
  -5  -3  10        3.99        4.75      2.90 o 
  -4  -3  10        0.21       -0.04      2.12 o 
  -3  -3  10      204.03      203.11      6.42 o 
  -2  -3  10       63.18       60.91      3.23 o 
  -1  -3  10      480.88      445.60     16.82 o 
   0  -3  10        3.94        8.05      3.55 o 
   1  -3  10      112.88      127.63      6.01 o 
   2  -3  10       15.52       11.26      4.61 o 
   3  -3  10      145.19      145.27     10.59 o 
   4  -3  10        0.42        2.55      5.50 o 
   5  -3  10       86.09      108.30     10.67 o 
  -9  -2  10      176.44      184.27      9.45 o 
  -8  -2  10       24.19       20.60      5.09 o 
  -7  -2  10      267.41      274.96     16.17 o 
  -6  -2  10        0.05       -1.71      2.34 o 
  -5  -2  10      121.88      127.65      7.46 o 
  -4  -2  10        0.99        3.66      3.16 o 
  -3  -2  10      127.99      125.73      5.84 o 
  -2  -2  10       89.45       96.17      5.25 o 
  -1  -2  10       14.12       10.72      3.24 o 
   0  -2  10        0.38        4.97      3.29 o 
   1  -2  10        0.01       -0.15      2.91 o 
   2  -2  10       89.40       94.08      7.34 o 
   4  -2  10      200.66      215.09     13.47 o 
   5  -2  10        2.59        1.61      6.23 o 
  -9  -1  10       42.47       42.58      6.84 o 
  -8  -1  10       39.94       45.99      6.93 o 
  -7  -1  10       78.83       65.17      4.70 o 
  -6  -1  10      381.22      383.64     19.34 o 
  -5  -1  10       41.82       40.62      4.07 o 
  -4  -1  10      249.95      256.62      7.95 o 
  -3  -1  10       22.83       21.14      4.22 o 
  -2  -1  10      495.49      463.66     10.78 o 
  -1  -1  10      108.88      104.88      5.42 o 
   0  -1  10      211.24      213.31      8.89 o 
   1  -1  10        4.47        4.15      3.09 o 
   2  -1  10        2.69        4.75      3.33 o 
   3  -1  10        4.37        2.22      4.68 o 
  -9   0  10       77.04       94.62      8.25 o 
  -8   0  10        3.09        6.28      5.24 o 
  -7   0  10       15.60       18.06      4.55 o 
  -6   0  10       23.93       16.17      5.51 o 
  -5   0  10        1.41        3.56      2.98 o 
  -4   0  10        6.29        7.27      3.15 o 
  -3   0  10        9.15       10.64      3.17 o 
  -2   0  10        5.38        8.96      3.21 o 
  -1   0  10      230.15      221.58      7.72 o 
   0   0  10        6.45        5.03      3.35 o 
   1   0  10      391.40      400.26     10.76 o 
   2   0  10      143.95      163.82      7.30 o 
   3   0  10       68.82       80.95      9.16 o 
   4   0  10        7.67        7.66      6.01 o 
 -10   1  10      184.81      184.17     11.23 o 
  -9   1  10        3.77        1.59      3.30 o 
  -8   1  10      226.73      232.49     13.72 o 
  -7   1  10      129.88      124.42      6.37 o 
  -6   1  10      118.81      119.67      6.09 o 
  -5   1  10       26.93       33.60      4.13 o 
  -4   1  10       63.01       60.65      4.69 o 
  -3   1  10       42.06       42.36      4.25 o 
  -2   1  10        1.22       -2.98      3.04 o 
  -1   1  10        5.17        7.40      3.39 o 
   0   1  10        0.14        4.49      3.39 o 
   1   1  10       25.97       34.00      7.41 o 
   2   1  10       42.77       37.17      4.81 o 
   3   1  10       80.78       90.01      9.49 o 
 -10   2  10       30.44       40.71      7.01 o 
  -9   2  10      313.78      334.80     10.09 o 
  -8   2  10       15.79        9.30      3.61 o 
  -7   2  10      465.12      465.61     13.44 o 
  -6   2  10        3.02        3.39      3.19 o 
  -5   2  10      113.10      117.98      6.09 o 
  -4   2  10       27.84       31.50      4.14 o 
  -3   2  10      220.34      213.36      9.67 o 
  -2   2  10       55.01       58.42      4.99 o 
  -1   2  10       74.11       62.05      5.19 o 
   0   2  10       49.25       60.61     10.76 o 
   1   2  10       18.98       12.89      3.93 o 
   2   2  10        0.26        3.70      4.79 o 
   3   2  10        2.14        3.03      5.31 o 
 -10   3  10       12.05        6.40      5.68 o 
  -9   3  10        0.05       -3.02      3.02 o 
  -8   3  10        3.59        9.24      7.25 o 
  -7   3  10        2.99        2.42      3.37 o 
  -6   3  10        0.24        1.33      3.25 o 
  -5   3  10       24.06       24.38      6.44 o 
  -4   3  10       66.31       61.51      4.92 o 
  -3   3  10      117.57      106.34      6.09 o 
  -2   3  10      380.76      360.60     32.04 o 
  -1   3  10       62.94       65.52      5.34 o 
   0   3  10      162.14      176.48     11.15 o 
   1   3  10        2.49        5.93      3.93 o 
   2   3  10       36.67       39.70      7.71 o 
 -10   4  10       78.53       76.21      9.14 o 
  -9   4  10       12.25       18.89      4.24 o 
  -8   4  10      304.55      282.14      9.50 o 
  -7   4  10      153.46      132.51     16.05 o 
  -6   4  10       23.14       13.34      3.81 o 
  -5   4  10       59.27       59.52      5.01 o 
  -4   4  10        0.17       -2.24      3.27 o 
  -3   4  10        0.37       -3.82      3.82 o 
  -2   4  10       26.34       20.31      4.26 o 
  -1   4  10        1.53        4.93      3.70 o 
   0   4  10       42.72       42.75      5.16 o 
   1   4  10       52.60       60.46      7.29 o 
 -10   5  10       14.65       26.90      7.42 o 
  -9   5  10      129.28      147.46      7.44 o 
  -8   5  10       10.23        7.95      3.75 o 
  -7   5  10      344.82      340.21     12.14 o 
  -6   5  10       65.19       66.07      5.49 o 
  -5   5  10      230.91      223.92      8.60 o 
  -4   5  10      300.84      299.46      9.99 o 
  -3   5  10      135.66      110.12      6.47 o 
  -2   5  10       93.32      101.81      6.46 o 
  -1   5  10       12.54       18.50      7.46 o 
   0   5  10        2.10       -0.93      5.09 o 
  -9   6  10        0.10        4.82      5.63 o 
  -8   6  10       50.56       53.16      5.58 o 
  -7   6  10        0.15        0.71      3.81 o 
  -6   6  10       58.47       67.64     11.50 o 
  -5   6  10      106.02      108.73      6.63 o 
  -4   6  10      109.55      101.83      9.44 o 
  -3   6  10      170.86      179.17     10.24 o 
  -2   6  10       40.40       38.04      5.42 o 
  -1   6  10       11.93        5.98      4.19 o 
  -8   7  10       24.75       25.18      4.86 o 
  -7   7  10        9.27       11.08      4.28 o 
  -6   7  10      102.42       85.34      6.53 o 
  -5   7  10        1.12       -1.11      3.93 o 
  -4   7  10       11.71       14.30      4.62 o 
  -3   7  10        4.99        6.12      4.29 o 
  -2   7  10        6.45        1.26      5.14 o 
  -7   8  10       14.26       10.86      7.10 o 
  -6   8  10       44.82       39.18     11.01 o 
  -5   8  10        4.02       -0.42      4.23 o 
  -2 -10  11        0.77       -0.93      3.75 o 
  -1 -10  11       37.69       41.68      5.28 o 
   0 -10  11       39.78       37.90      9.26 o 
   1 -10  11       14.98       18.35      9.17 o 
   2 -10  11       39.33       41.51      7.46 o 
  -3  -9  11       48.87       44.44      5.38 o 
  -2  -9  11       27.98       25.48      4.41 o 
  -1  -9  11      103.26      108.62      7.16 o 
   0  -9  11        0.22       -1.71      4.99 o 
   1  -9  11        7.71        4.92      3.82 o 
   2  -9  11        0.67       -3.52      3.52 o 
   3  -9  11        2.85        6.08      5.50 o 
  -5  -8  11        2.33       -2.43      3.93 o 
  -4  -8  11       45.15       55.97      8.34 o 
  -3  -8  11       11.36        6.73      3.62 o 
  -2  -8  11       83.98       92.80      6.06 o 
  -1  -8  11        7.16        6.73      3.68 o 
   0  -8  11      182.22      181.26      8.81 o 
   1  -8  11       27.82       35.25      5.99 o 
   2  -8  11        2.33        0.39      3.50 o 
   3  -8  11       11.74        6.71      5.51 o 
   4  -8  11        6.89       11.28      4.10 o 
  -6  -7  11      215.54      221.68      9.69 o 
  -5  -7  11       18.75       27.67      7.98 o 
  -4  -7  11      170.00      186.64      8.25 o 
  -3  -7  11       41.92       34.73      4.42 o 
  -2  -7  11       32.20       34.63      4.37 o 
  -1  -7  11       47.66       55.01      4.72 o 
   0  -7  11       51.44       58.51      4.77 o 
   1  -7  11      144.76      144.26      6.83 o 
   2  -7  11       75.23       83.28      9.48 o 
   3  -7  11       51.71       57.19      7.06 o 
   4  -7  11       10.03        7.75      3.97 o 
  -6  -6  11        4.06        3.28      3.84 o 
  -5  -6  11      511.71      495.12     36.08 o 
  -4  -6  11       15.89       14.23      3.81 o 
  -3  -6  11      183.15      176.86      7.44 o 
  -2  -6  11      106.56      112.92      5.97 o 
  -1  -6  11       59.30       60.77      4.66 o 
   0  -6  11        2.01        3.54      2.84 o 
   1  -6  11        8.37        9.41      3.20 o 
   2  -6  11       10.31       10.55      2.77 o 
   3  -6  11        0.49        1.72      5.43 o 
   4  -6  11       25.94       18.95      6.42 o 
  -7  -5  11       55.40       60.84      5.73 o 
  -6  -5  11      119.04      120.49      7.28 o 
  -5  -5  11        0.96       -2.99      2.99 o 
  -4  -5  11       84.73       91.78      5.62 o 
  -3  -5  11       60.17       62.35      6.81 o 
  -2  -5  11      127.16      127.98      9.22 o 
  -1  -5  11       33.06       36.61      3.43 o 
   0  -5  11      185.63      184.28      7.01 o 
   1  -5  11       26.91       26.30      3.88 o 
   2  -5  11        5.28        8.01      3.32 o 
   4  -5  11        0.01       -2.34      5.31 o 
  -8  -4  11       63.49       66.80      6.11 o 
  -7  -4  11       45.97       41.92      5.13 o 
  -6  -4  11       70.63       70.02      5.46 o 
  -5  -4  11        5.39        5.78      3.28 o 
  -4  -4  11       31.92       29.91      5.39 o 
  -3  -4  11       15.69       14.05      5.85 o 
  -2  -4  11        2.31        0.40      2.86 o 
  -1  -4  11       35.75       36.08      4.85 o 
   0  -4  11        4.27        4.78      3.23 o 
   1  -4  11       29.44       31.82      4.06 o 
   2  -4  11       14.45       21.94      4.00 o 
   4  -4  11       47.42       63.09      8.95 o 
  -8  -3  11       40.81       53.90      8.19 o 
  -7  -3  11       27.67       29.20      6.78 o 
  -6  -3  11      158.09      159.09     11.39 o 
  -5  -3  11      243.03      248.42     12.75 o 
  -4  -3  11       72.03       71.74      6.50 o 
  -3  -3  11      146.90      143.96      6.34 o 
  -2  -3  11      215.56      219.72      7.58 o 
  -1  -3  11       11.90        9.25      3.23 o 
   0  -3  11       74.56       73.58      5.10 o 
   1  -3  11      107.60      107.57      5.93 o 
   2  -3  11       10.92        8.07      3.57 o 
   3  -3  11       47.59       66.06      8.40 o 
  -9  -2  11        2.46        0.64      5.72 o 
  -8  -2  11       18.24        8.64      5.79 o 
  -7  -2  11       11.26       12.65      6.02 o 
  -6  -2  11      234.87      270.89     13.57 o 
  -5  -2  11      142.04      132.53      6.38 o 
  -4  -2  11      566.27      565.57     14.39 o 
  -3  -2  11      446.26      428.48     10.58 o 
  -2  -2  11       22.74       15.42      3.53 o 
  -1  -2  11      431.97      431.06     10.94 o 
   0  -2  11        3.87        0.92      2.96 o 
   1  -2  11       78.46       72.31      5.25 o 
   2  -2  11       72.61       74.94     11.16 o 
   3  -2  11       25.80       24.68      7.00 o 
   4  -2  11        1.94        4.20      5.37 o 
  -9  -1  11       41.63       32.40      6.98 o 
  -8  -1  11       33.32       31.77      6.48 o 
  -7  -1  11        0.22       -1.51      2.91 o 
  -6  -1  11       39.34       43.43      9.38 o 
  -5  -1  11       18.50       22.39      3.80 o 
  -4  -1  11       18.84       19.66      3.75 o 
  -3  -1  11       49.80       48.83      5.08 o 
  -2  -1  11      228.69      235.33     18.51 o 
  -1  -1  11       21.83       15.58      3.75 o 
   0  -1  11      290.32      301.91      9.83 o 
   1  -1  11        8.55        7.42      3.44 o 
   2  -1  11      140.78      158.83      7.50 o 
   3  -1  11       30.80       18.82      6.71 o 
  -9   0  11        1.80        3.07      5.41 o 
  -8   0  11       77.58       88.23      9.63 o 
  -7   0  11        8.91        6.74      3.51 o 
  -6   0  11      142.37      144.81      9.24 o 
  -5   0  11       65.10       59.06      4.95 o 
  -4   0  11       75.18       62.13      4.99 o 
  -3   0  11      279.48      263.38      8.61 o 
  -2   0  11        0.58        2.09      3.35 o 
  -1   0  11        9.99        7.21      5.60 o 
   0   0  11        1.13        0.58      3.25 o 
   1   0  11        2.67        5.08      3.72 o 
   2   0  11       49.92       43.69      5.26 o 
   3   0  11       22.88       24.52      7.24 o 
  -9   1  11        1.03        7.47      3.80 o 
  -8   1  11        7.34       11.22      3.78 o 
  -7   1  11      186.12      169.61      8.99 o 
  -6   1  11        5.02        5.40      3.35 o 
  -5   1  11       96.61       87.86      5.73 o 
  -4   1  11        0.07        2.45      3.14 o 
  -3   1  11       90.34       85.30      5.59 o 
  -2   1  11      103.92      108.24      6.17 o 
  -1   1  11      351.14      349.49     10.61 o 
   0   1  11      133.47      131.41      7.03 o 
   1   1  11      107.61      113.55      6.89 o 
   2   1  11       52.10       59.26      5.80 o 
  -9   2  11       97.90       95.16     13.29 o 
  -8   2  11       11.77       10.70      3.74 o 
  -7   2  11        1.92        3.46      3.44 o 
  -6   2  11       14.29       14.87      3.81 o 
  -5   2  11       43.25       34.25     10.28 o 
  -4   2  11        1.00       -1.06      4.97 o 
  -3   2  11        1.55       -1.79      3.30 o 
  -2   2  11      117.30      108.54      6.29 o 
  -1   2  11       90.47       91.29     10.60 o 
   0   2  11      351.71      339.38     11.93 o 
   1   2  11      191.83      206.85     11.02 o 
   2   2  11       81.53      100.93      7.12 o 
  -9   3  11       78.86       69.59      5.80 o 
  -8   3  11        0.59        5.25      3.77 o 
  -7   3  11      134.36      114.80     10.66 o 
  -6   3  11        2.52        2.75      3.49 o 
  -5   3  11       57.02       63.99      5.54 o 
  -4   3  11       19.05       21.66      4.11 o 
  -3   3  11        0.43       -3.32      3.32 o 
  -2   3  11        0.41       -1.91      3.35 o 
  -1   3  11        1.01        1.91      3.66 o 
   0   3  11        0.00        0.14      3.73 o 
   1   3  11       24.92       34.27      5.48 o 
  -9   4  11        7.22        0.84      3.82 o 
  -8   4  11      160.01      150.45      7.73 o 
  -7   4  11       19.81       29.60      5.29 o 
  -6   4  11      133.07      131.77      7.02 o 
  -5   4  11       23.04       25.18      4.57 o 
  -4   4  11      248.68      233.38     10.56 o 
  -3   4  11        6.87        9.46      4.00 o 
  -2   4  11      169.97      177.76      8.37 o 
  -1   4  11        6.31       10.04      4.35 o 
   0   4  11        4.84        6.39      4.40 o 
  -9   5  11       15.54        8.65      4.32 o 
  -8   5  11        0.00       -2.23      4.39 o 
  -7   5  11        0.03       -1.82      3.66 o 
  -6   5  11       11.63       15.99      4.40 o 
  -5   5  11       22.16       26.96      4.74 o 
  -4   5  11       24.01       26.62      4.93 o 
  -3   5  11      204.07      202.21     17.53 o 
  -2   5  11        2.63        0.36      3.76 o 
  -1   5  11      198.21      215.79      9.66 o 
  -8   6  11       11.10       13.12      6.49 o 
  -7   6  11       75.80       75.96      6.52 o 
  -6   6  11       23.54       31.26      5.79 o 
  -5   6  11      126.46      144.76      8.04 o 
  -4   6  11       11.54       14.15      4.56 o 
  -3   6  11       12.39       15.59      4.81 o 
  -2  -9  12        1.91        0.04      8.29 o 
  -1  -9  12        6.78        6.08      3.99 o 
   0  -9  12       40.94       41.36      9.94 o 
   1  -9  12        0.07        5.58      4.60 o 
  -3  -8  12      178.14      172.77      8.31 o 
  -2  -8  12        0.01        6.11      3.70 o 
  -1  -8  12        1.18        7.51      4.95 o 
   0  -8  12       10.88       11.07      3.96 o 
   1  -8  12       92.76       98.26      9.89 o 
  -5  -7  12       15.39       15.82      4.39 o 
  -4  -7  12      303.24      308.35     10.42 o 
  -3  -7  12        0.39       -0.29      3.42 o 
  -2  -7  12      386.59      388.16     10.95 o 
  -1  -7  12       16.49       16.66      3.87 o 
   0  -7  12        0.28        2.80      5.55 o 
   1  -7  12        2.24        6.52      5.61 o 
  -6  -6  12       15.91       17.02      5.27 o 
  -5  -6  12       34.72       38.59      9.72 o 
  -4  -6  12        6.29        2.57      8.44 o 
  -3  -6  12       66.63       54.65      8.36 o 
  -2  -6  12       51.99       30.20      7.30 o 
  -1  -6  12      269.23      259.23     13.25 o 
   0  -6  12      113.70      109.35      8.99 o 
   1  -6  12       37.40       34.88      6.66 o 
   2  -6  12        1.21        3.43      4.52 o 
   3  -6  12       10.24       12.60      5.91 o 
  -6  -5  12       20.78       12.74      7.46 o 
  -5  -5  12      108.18      102.22     10.32 o 
  -4  -5  12      192.24      240.25     13.92 o 
  -3  -5  12       38.53       42.99      7.38 o 
  -2  -5  12        4.44        1.06      5.31 o 
  -1  -5  12        0.41       -0.06      4.90 o 
   0  -5  12       87.52       84.44      5.52 o 
   1  -5  12       92.80      101.87      6.08 o 
   2  -5  12       23.88       22.54      5.96 o 
   3  -5  12       54.74       48.88      7.65 o 
  -7  -4  12        3.95        5.58      6.76 o 
  -6  -4  12      223.95      238.85     14.30 o 
  -5  -4  12        8.00       -0.26      5.64 o 
  -4  -4  12      272.21      240.33     13.46 o 
  -3  -4  12      219.93      256.83     13.65 o 
  -2  -4  12      297.53      292.10     15.69 o 
  -1  -4  12       21.44       22.73      3.88 o 
   0  -4  12        7.30       10.09      3.67 o 
   1  -4  12       62.32       59.72      5.14 o 
   2  -4  12        8.33       -1.08      4.91 o 
   3  -4  12        2.65        1.00      5.31 o 
  -7  -3  12        6.06        9.33      6.71 o 
  -6  -3  12       30.00       25.02      7.28 o 
  -5  -3  12      324.10      303.38     14.92 o 
  -4  -3  12        0.03       -2.45      5.20 o 
  -3  -3  12      417.20      422.50     14.68 o 
  -2  -3  12       93.56       97.38      5.81 o 
  -1  -3  12      146.33      148.59      6.97 o 
   0  -3  12       20.81       22.50      4.19 o 
   1  -3  12        0.03        1.92      3.54 o 
   2  -3  12       49.79       53.95      7.95 o 
   3  -3  12       16.06       27.04      7.36 o 
  -7  -2  12       47.26       50.76      7.81 o 
  -6  -2  12        9.74        5.54      5.59 o 
  -5  -2  12       29.53       28.47      4.23 o 
  -4  -2  12        7.21        8.33      3.51 o 
  -3  -2  12       19.64       18.79      4.05 o 
  -2  -2  12       39.00       34.96      4.39 o 
  -1  -2  12        0.99       -1.37      3.16 o 
   0  -2  12      108.83      115.19      9.33 o 
   1  -2  12        5.17        9.76      4.02 o 
   2  -2  12       12.74        6.75      5.78 o 
  -8  -1  12       19.23       28.49      7.19 o 
  -7  -1  12      170.04      172.82     11.71 o 
  -6  -1  12      116.84      117.49      6.73 o 
  -5  -1  12      158.62      165.64     10.67 o 
  -4  -1  12        7.50        7.56      3.42 o 
  -3  -1  12      160.74      145.48      6.93 o 
  -2  -1  12        0.03        4.13      7.19 o 
  -1  -1  12        3.40        4.48      3.71 o 
   0  -1  12      122.30      119.42      8.21 o 
   1  -1  12        0.55        1.44      3.84 o 
   2  -1  12        0.40       -4.28      5.42 o 
  -8   0  12       24.34       20.81      6.86 o 
  -7   0  12        0.01       -2.69      3.15 o 
  -6   0  12      176.44      173.56      7.57 o 
  -5   0  12      147.00      143.71      7.02 o 
  -4   0  12      248.82      240.76     10.62 o 
  -3   0  12       59.72       64.45      5.37 o 
  -2   0  12      184.78      190.62      8.12 o 
  -1   0  12       14.18       14.29      4.04 o 
   0   0  12       56.72       60.96      9.50 o 
   1   0  12      125.61      134.82     13.59 o 
  -8   1  12      238.53      224.37     16.25 o 
  -7   1  12       12.48       16.32      4.15 o 
  -6   1  12       38.02       39.31      5.35 o 
  -5   1  12      103.11       93.29      6.10 o 
  -4   1  12       48.93       50.73      5.21 o 
  -3   1  12       17.78       14.51      4.15 o 
  -2   1  12       33.82       36.31      4.83 o 
  -1   1  12      243.53      227.52      9.99 o 
   0   1  12        0.01       -0.08      3.98 o 
   1   1  12      111.93      120.84     12.97 o 
  -8   2  12       20.79       18.26      4.57 o 
  -7   2  12      199.09      215.57      8.82 o 
  -6   2  12        0.04        1.81      5.36 o 
  -5   2  12       18.62       17.65      4.28 o 
  -4   2  12      149.62      145.39      7.47 o 
  -3   2  12        8.33       10.49      8.70 o 
  -2   2  12        4.76        7.16      4.01 o 
  -1   2  12        7.25        3.61      4.04 o 
   0   2  12        0.30        7.70      4.20 o 
  -8   3  12       26.70       31.80      5.15 o 
  -7   3  12        0.02       -1.40      3.69 o 
  -6   3  12      109.70      120.79      7.19 o 
  -5   3  12        3.23       -1.49      7.59 o 
  -4   3  12       69.01       58.01      5.74 o 
  -3   3  12       50.13       52.72      5.52 o 
  -2   3  12       47.24       52.15      5.77 o 
  -1   3  12       80.14       87.34      6.93 o 
  -8   4  12       12.31        8.41      4.24 o 
  -7   4  12        3.23        3.90      4.22 o 
  -6   4  12       20.91       27.43      5.56 o 
  -5   4  12        9.34        8.29      5.13 o 
  -4   4  12        8.69        6.49      4.18 o 
  -3   4  12        5.46        9.36      4.29 o 
  -2   4  12       54.45       44.63      5.75 o 
  -7   5  12       47.97       42.62      5.76 o 
  -6   5  12       26.04       29.63      5.16 o 
  -5   5  12        2.06       -4.08      5.18 o 
  -4   5  12       92.27      103.78      7.20 o 
  -3  -7  13       10.09        3.39      6.79 o 
  -2  -7  13        6.82       17.69      7.18 o 
  -1  -7  13       48.36       50.43      8.49 o 
   0  -7  13        1.26        4.40      5.77 o 
  -4  -6  13       99.96      110.26     11.06 o 
  -3  -6  13        4.15        3.45      6.84 o 
  -2  -6  13        0.01        1.50      6.13 o 
  -1  -6  13        0.02        0.47      5.72 o 
   0  -6  13        7.47        3.50      5.87 o 
   1  -6  13        7.50        4.48      5.88 o 
  -5  -5  13       17.76       12.74      6.92 o 
  -4  -5  13       12.08       17.10      7.40 o 
  -3  -5  13      425.26      442.55     18.16 o 
  -2  -5  13       10.74        7.08      6.22 o 
  -1  -5  13      147.86      133.93     10.42 o 
   0  -5  13       19.54       20.36      6.74 o 
   1  -5  13       30.42       39.17      4.97 o 
  -6  -4  13       46.93       52.29      9.08 o 
  -5  -4  13        0.92       -1.30      5.75 o 
  -4  -4  13       46.80       52.96      8.14 o 
  -3  -4  13        2.72        3.83      5.72 o 
  -2  -4  13      410.30      420.10     17.30 o 
  -1  -4  13       29.76       25.73      4.42 o 
   0  -4  13      104.57      108.23      8.36 o 
   1  -4  13       15.33       15.91      4.30 o 
  -6  -3  13       34.06       23.87      7.16 o 
  -5  -3  13       89.56       92.36      9.46 o 
  -4  -3  13       42.52       56.10      8.42 o 
  -3  -3  13        1.92       -3.11      3.11 o 
  -2  -3  13       27.53       31.66      4.58 o 
  -1  -3  13       34.72       30.61      4.80 o 
   0  -3  13        0.22        1.46      3.69 o 
   1  -3  13       89.25       97.94     10.30 o 
  -7  -2  13       67.02       67.19      8.93 o 
  -6  -2  13        7.36        5.44      6.46 o 
  -5  -2  13       38.79       31.66      7.30 o 
  -4  -2  13      244.33      239.23      9.03 o 
  -3  -2  13       84.19       84.44      5.90 o 
  -2  -2  13       21.96       13.97      4.08 o 
  -1  -2  13        8.04        6.31      5.49 o 
   0  -2  13        3.57        5.82      4.80 o 
   1  -2  13       25.62       31.75      8.59 o 
  -7  -1  13       24.40       30.94      7.89 o 
  -6  -1  13        5.35        4.97      3.79 o 
  -5  -1  13       38.49       43.37      5.04 o 
  -4  -1  13       46.99       47.34      5.40 o 
  -3  -1  13       67.86       60.85      5.55 o 
  -2  -1  13      108.70      108.10      6.64 o 
  -1  -1  13        0.16       -3.62      3.62 o 
   0  -1  13        4.49        5.50      4.23 o 
  -7   0  13      247.45      269.50     13.30 o 
  -6   0  13       14.09       14.56      4.34 o 
  -5   0  13      107.12      103.74      6.64 o 
  -4   0  13        3.53        5.08      3.92 o 
  -3   0  13       10.10        7.83      4.14 o 
  -2   0  13        0.31       -1.07      3.74 o 
  -1   0  13       67.62       70.22      7.82 o 
   0   0  13       38.18       44.85      5.76 o 
  -7   1  13      116.54      130.34      7.58 o 
  -6   1  13      250.74      279.42     10.19 o 
  -5   1  13       13.97       12.87      4.21 o 
  -4   1  13      186.52      187.52      8.66 o 
  -3   1  13        9.12       10.08      5.06 o 
  -2   1  13        4.95        3.65      5.31 o 
  -1   1  13       11.44       10.85      5.80 o 
  -7   2  13       11.11       17.78      9.18 o 
  -6   2  13        9.91       13.43      6.43 o 
  -5   2  13      110.64      122.19      9.36 o 
  -4   2  13       14.60       17.64      4.74 o 
  -3   2  13      224.74      229.17      9.64 o 
  -2   2  13       46.40       34.53      5.38 o 
  -6   3  13       53.35       50.09      5.83 o 
  -5   3  13       12.79       11.92      4.46 o 
  -4   3  13        0.98        2.89      5.40 o 
  -4  -4  14       75.71       52.72      8.98 o 
  -3  -4  14        3.28        7.21      6.83 o 
  -2  -4  14       27.56       36.43      8.28 o 
  -4  -3  14      125.15      151.85     12.13 o 
  -3  -3  14       69.40       67.06      9.31 o 
  -2  -3  14       97.40      100.81      6.64 o 
  -5  -2  14       12.85       15.53      6.89 o 
  -4  -2  14        2.04       -3.58      3.58 o 
  -3  -2  14       46.82       50.21      5.54 o 
  -2  -2  14       72.81       70.41     14.83 o 
  -5  -1  14       72.59       65.24      6.05 o 
  -4  -1  14       32.12       26.53      4.96 o 
  -3  -1  14        0.13       -2.88      6.14 o 
  -4   0  14       19.72       14.88      4.58 o 
                                                 
